# Supplementary material for: The Bacterial Symbionts of Closely Related Hydrothermal Vent Snails With Distinct Geochemical Habitats Show Broad Similarity in Chemoautotrophic Gene Content
Source: Front Microbiol. 2019 Aug 14;10:1818. doi: 10.3389/fmicb.2019.01818 (PMC6702916; doi:10.3389/fmicb.2019.01818)
Supplement: Supplementary file 2 [file Table_2.xlsx]

## Sheet: Sheet1
		Table S2: The SEED annotations present in all four symbiont genomes (including SEED category, subcategory, and subsystem) and their frequency in each symbiont genome.
Function	Category	Subcategory	Subsystem	Ifr1	ε	γ-1	γ-Lau	Presence/absence in genomes
Alanine racemase (EC 5.1.1.1)	Amino Acids and Derivatives	Alanine, serine, and glycine	Alanine biosynthesis	1	1	1	1	Core
Iron-sulfur cluster assembly scaffold protein IscU	Amino Acids and Derivatives	Alanine, serine, and glycine	Alanine biosynthesis	1	1	1	2	Core
Glycerate kinase (EC 2.7.1.31)	Amino Acids and Derivatives	Alanine, serine, and glycine	Glycine and Serine Utilization	0	0	1	0	Unique to γ-1
2-amino-3-ketobutyrate coenzyme A ligase (EC 2.3.1.29)	Amino Acids and Derivatives	Alanine, serine, and glycine	Glycine Biosynthesis	1	0	0	0	Unique to Ifr1
Aminomethyltransferase (glycine cleavage system T protein) (EC 2.1.2.10)	Amino Acids and Derivatives	Alanine, serine, and glycine	Glycine cleavage system	1	0	1	1	Missing from ε
Glycine cleavage system H protein	Amino Acids and Derivatives	Alanine, serine, and glycine	Glycine cleavage system	1	0	1	1	Missing from ε
Glycine dehydrogenase [decarboxylating] (glycine cleavage system P1 protein) (EC 1.4.4.2)	Amino Acids and Derivatives	Alanine, serine, and glycine	Glycine cleavage system	1	0	1	1	Missing from ε
Glycine dehydrogenase [decarboxylating] (glycine cleavage system P2 protein) (EC 1.4.4.2)	Amino Acids and Derivatives	Alanine, serine, and glycine	Glycine cleavage system	1	0	1	1	Missing from ε
Sodium/glycine symporter GlyP	Amino Acids and Derivatives	Alanine, serine, and glycine	Glycine cleavage system	1	0	1	0	Shared by Ifr1 and γ-1
Phosphoserine phosphatase (EC 3.1.3.3)	Amino Acids and Derivatives	Alanine, serine, and glycine	Serine Biosynthesis	1	1	1	2	Core
Acetylglutamate kinase (EC 2.7.2.8)	Amino Acids and Derivatives	Arginine; urea cycle, polyamines	Arginine Biosynthesis extended	1	1	1	1	Core
Acetylornithine aminotransferase (EC 2.6.1.11)	Amino Acids and Derivatives	Arginine; urea cycle, polyamines	Arginine Biosynthesis extended	1	1	1	1	Core
Acetylornithine deacetylase (EC 3.5.1.16)	Amino Acids and Derivatives	Arginine; urea cycle, polyamines	Arginine Biosynthesis extended	1	0	0	0	Unique to Ifr1
Argininosuccinate lyase (EC 4.3.2.1)	Amino Acids and Derivatives	Arginine; urea cycle, polyamines	Arginine Biosynthesis extended	1	1	1	1	Core
Argininosuccinate synthase (EC 6.3.4.5)	Amino Acids and Derivatives	Arginine; urea cycle, polyamines	Arginine Biosynthesis extended	1	1	1	1	Core
N-acetyl-gamma-glutamyl-phosphate reductase (EC 1.2.1.38)	Amino Acids and Derivatives	Arginine; urea cycle, polyamines	Arginine Biosynthesis extended	1	1	1	1	Core
N-acetylglutamate synthase (EC 2.3.1.1)	Amino Acids and Derivatives	Arginine; urea cycle, polyamines	Arginine Biosynthesis extended	2	0	1	1	Missing from ε
N-succinyl-L,L-diaminopimelate desuccinylase (EC 3.5.1.18)	Amino Acids and Derivatives	Arginine; urea cycle, polyamines	Arginine Biosynthesis extended	1	1	1	1	Core
Ornithine carbamoyltransferase (EC 2.1.3.3)	Amino Acids and Derivatives	Arginine; urea cycle, polyamines	Arginine Biosynthesis extended	1	1	1	1	Core
Arginine/ornithine antiporter ArcD	Amino Acids and Derivatives	Arginine; urea cycle, polyamines	Arginine Deiminase Pathway	0	3	0	0	Unique to ε
Cyanophycin synthase (EC 6.3.2.29)(EC 6.3.2.30)	Amino Acids and Derivatives	Arginine; urea cycle, polyamines	Cyanophycin Metabolism	1	0	0	0	Unique to Ifr1
Agmatinase (EC 3.5.3.11)	Amino Acids and Derivatives	Arginine; urea cycle, polyamines	Polyamine Metabolism	0	1	0	0	Unique to ε
Agmatine deiminase (EC 3.5.3.12)	Amino Acids and Derivatives	Arginine; urea cycle, polyamines	Polyamine Metabolism	0	0	0	1	Unique to γ-Lau
Arginine decarboxylase (EC 4.1.1.19)	Amino Acids and Derivatives	Arginine; urea cycle, polyamines	Polyamine Metabolism	0	1	0	0	Unique to ε
Biosynthetic arginine decarboxylase (EC 4.1.1.19)	Amino Acids and Derivatives	Arginine; urea cycle, polyamines	Polyamine Metabolism	0	0	0	1	Unique to γ-Lau
S-adenosylmethionine decarboxylase proenzyme (EC 4.1.1.50), prokaryotic class 1A	Amino Acids and Derivatives	Arginine; urea cycle, polyamines	Polyamine Metabolism	0	0	0	1	Unique to γ-Lau
Spermidine synthase (EC 2.5.1.16)	Amino Acids and Derivatives	Arginine; urea cycle, polyamines	Polyamine Metabolism	0	1	0	1	Shared by ε and γ-Lau
Anthranilate synthase, aminase component (EC 4.1.3.27)	Amino Acids and Derivatives	Aromatic amino acids and derivatives	Chorismate: Intermediate for synthesis of Tryptophan, PAPA antibiotics, PABA, 3-hydroxyanthranilate and more.	2	1	1	1	Core
Indole-3-glycerol phosphate synthase (EC 4.1.1.48)	Amino Acids and Derivatives	Aromatic amino acids and derivatives	Chorismate: Intermediate for synthesis of Tryptophan, PAPA antibiotics, PABA, 3-hydroxyanthranilate and more.	1	1	1	1	Core
Isochorismate pyruvate-lyase (EC 4.-.-.-)	Amino Acids and Derivatives	Aromatic amino acids and derivatives	Chorismate: Intermediate for synthesis of Tryptophan, PAPA antibiotics, PABA, 3-hydroxyanthranilate and more.	0	1	0	0	Unique to ε
2-keto-3-deoxy-D-arabino-heptulosonate-7-phosphate synthase I alpha (EC 2.5.1.54)	Amino Acids and Derivatives	Aromatic amino acids and derivatives	Common Pathway For Synthesis of Aromatic Compounds (DAHP synthase to chorismate)	2	0	2	1	Missing from ε
2-keto-3-deoxy-D-arabino-heptulosonate-7-phosphate synthase II (EC 2.5.1.54)	Amino Acids and Derivatives	Aromatic amino acids and derivatives	Common Pathway For Synthesis of Aromatic Compounds (DAHP synthase to chorismate)	0	1	0	0	Unique to ε
Chorismate synthase (EC 4.2.3.5)	Amino Acids and Derivatives	Aromatic amino acids and derivatives	Common Pathway For Synthesis of Aromatic Compounds (DAHP synthase to chorismate)	1	1	1	1	Core
Shikimate 5-dehydrogenase I alpha (EC 1.1.1.25)	Amino Acids and Derivatives	Aromatic amino acids and derivatives	Common Pathway For Synthesis of Aromatic Compounds (DAHP synthase to chorismate)	1	1	1	1	Core
Shikimate kinase I (EC 2.7.1.71)	Amino Acids and Derivatives	Aromatic amino acids and derivatives	Common Pathway For Synthesis of Aromatic Compounds (DAHP synthase to chorismate)	1	1	1	1	Core
Biosynthetic Aromatic amino acid aminotransferase beta (EC 2.6.1.57)	Amino Acids and Derivatives	Aromatic amino acids and derivatives	Phenylalanine and Tyrosine Branches from Chorismate	1	0	1	1	Missing from ε
Cyclohexadienyl dehydrogenase (EC 1.3.1.12)(EC 1.3.1.43)	Amino Acids and Derivatives	Aromatic amino acids and derivatives	Phenylalanine and Tyrosine Branches from Chorismate	1	0	1	1	Missing from ε
Prephenate and/or arogenate dehydrogenase (unknown specificity) (EC 1.3.1.12)(EC 1.3.1.43)	Amino Acids and Derivatives	Aromatic amino acids and derivatives	Phenylalanine and Tyrosine Branches from Chorismate	0	1	0	0	Unique to ε
2-isopropylmalate synthase (EC 2.3.3.13)	Amino Acids and Derivatives	Branched-chain amino acids	Branched-Chain Amino Acid Biosynthesis	1	1	4	1	Core
3-isopropylmalate dehydratase large subunit (EC 4.2.1.33)	Amino Acids and Derivatives	Branched-chain amino acids	Branched-Chain Amino Acid Biosynthesis	1	1	1	1	Core
3-isopropylmalate dehydratase small subunit (EC 4.2.1.33)	Amino Acids and Derivatives	Branched-chain amino acids	Branched-Chain Amino Acid Biosynthesis	1	1	1	1	Core
3-isopropylmalate dehydrogenase (EC 1.1.1.85)	Amino Acids and Derivatives	Branched-chain amino acids	Branched-Chain Amino Acid Biosynthesis	1	1	1	1	Core
Acetolactate synthase large subunit (EC 2.2.1.6)	Amino Acids and Derivatives	Branched-chain amino acids	Branched-Chain Amino Acid Biosynthesis	2	1	1	2	Core
Acetolactate synthase small subunit (EC 2.2.1.6)	Amino Acids and Derivatives	Branched-chain amino acids	Branched-Chain Amino Acid Biosynthesis	1	1	1	1	Core
Branched-chain amino acid aminotransferase (EC 2.6.1.42)	Amino Acids and Derivatives	Branched-chain amino acids	Branched-Chain Amino Acid Biosynthesis	0	1	1	1	Missing from Ifr1
Dihydroxy-acid dehydratase (EC 4.2.1.9)	Amino Acids and Derivatives	Branched-chain amino acids	Branched-Chain Amino Acid Biosynthesis	1	1	1	1	Core
Threonine dehydratase biosynthetic (EC 4.3.1.19)	Amino Acids and Derivatives	Branched-chain amino acids	Branched-Chain Amino Acid Biosynthesis	2	0	1	1	Missing from ε
Valine--pyruvate aminotransferase (EC 2.6.1.66)	Amino Acids and Derivatives	Branched-chain amino acids	Branched-Chain Amino Acid Biosynthesis	1	0	1	1	Missing from ε
Asparagine synthetase [glutamine-hydrolyzing] (EC 6.3.5.4)	Amino Acids and Derivatives	Glutamine, glutamate, aspartate, asparagine; ammonia assimilation	Glutamine, Glutamate, Aspartate and Asparagine Biosynthesis	3	1	1	1	Core
Aspartate aminotransferase (EC 2.6.1.1)	Amino Acids and Derivatives	Glutamine, glutamate, aspartate, asparagine; ammonia assimilation	Glutamine, Glutamate, Aspartate and Asparagine Biosynthesis	0	2	2	1	Missing from Ifr1
Glutamate racemase (EC 5.1.1.3)	Amino Acids and Derivatives	Glutamine, glutamate, aspartate, asparagine; ammonia assimilation	Glutamine, Glutamate, Aspartate and Asparagine Biosynthesis	0	1	1	0	Shared by ε and γ-1
NAD-specific glutamate dehydrogenase (EC 1.4.1.2), large form	Amino Acids and Derivatives	Glutamine, glutamate, aspartate, asparagine; ammonia assimilation	Glutamine, Glutamate, Aspartate and Asparagine Biosynthesis	1	0	0	0	Unique to Ifr1
ATP phosphoribosyltransferase regulatory subunit (EC 2.4.2.17)	Amino Acids and Derivatives	Histidine Metabolism	Histidine Biosynthesis	1	0	1	1	Missing from ε
ATP phosphoribosyltransferase regulatory subunit, divergent variant (EC 2.4.2.17)	Amino Acids and Derivatives	Histidine Metabolism	Histidine Biosynthesis	0	1	0	0	Unique to ε
Histidinol dehydrogenase (EC 1.1.1.23)	Amino Acids and Derivatives	Histidine Metabolism	Histidine Biosynthesis	1	1	1	1	Core
Histidinol-phosphatase (EC 3.1.3.15)	Amino Acids and Derivatives	Histidine Metabolism	Histidine Biosynthesis	1	1	1	0	Missing from γ-Lau
Histidinol-phosphate aminotransferase (EC 2.6.1.9)	Amino Acids and Derivatives	Histidine Metabolism	Histidine Biosynthesis	1	0	1	1	Missing from ε
Imidazole glycerol phosphate synthase amidotransferase subunit (EC 2.4.2.-)	Amino Acids and Derivatives	Histidine Metabolism	Histidine Biosynthesis	1	1	1	1	Core
Imidazoleglycerol-phosphate dehydratase (EC 4.2.1.19)	Amino Acids and Derivatives	Histidine Metabolism	Histidine Biosynthesis	1	1	1	1	Core
Phosphoribosyl-AMP cyclohydrolase (EC 3.5.4.19)	Amino Acids and Derivatives	Histidine Metabolism	Histidine Biosynthesis	1	0	1	1	Missing from ε
Phosphoribosyl-ATP pyrophosphatase (EC 3.6.1.31)	Amino Acids and Derivatives	Histidine Metabolism	Histidine Biosynthesis	1	0	1	1	Missing from ε
Phosphoribosylformimino-5-aminoimidazole carboxamide ribotide isomerase (EC 5.3.1.16)	Amino Acids and Derivatives	Histidine Metabolism	Histidine Biosynthesis	1	1	1	1	Core
Adenylylsulfate kinase (EC 2.7.1.25)	Amino Acids and Derivatives	Lysine, threonine, methionine, and cysteine	Cysteine Biosynthesis	1	0	1	1	Missing from ε
Cysteine synthase B (EC 2.5.1.47)	Amino Acids and Derivatives	Lysine, threonine, methionine, and cysteine	Cysteine Biosynthesis	1	0	1	1	Missing from ε
Serine acetyltransferase (EC 2.3.1.30)	Amino Acids and Derivatives	Lysine, threonine, methionine, and cysteine	Cysteine Biosynthesis	1	1	1	2	Core
Sulfate permease	Amino Acids and Derivatives	Lysine, threonine, methionine, and cysteine	Cysteine Biosynthesis	2	1	3	3	Core
Sulfate permease, Trk-type	Amino Acids and Derivatives	Lysine, threonine, methionine, and cysteine	Cysteine Biosynthesis	0	0	2	0	Unique to γ-1
Sulfate transporter, CysZ-type	Amino Acids and Derivatives	Lysine, threonine, methionine, and cysteine	Cysteine Biosynthesis	1	0	1	1	Missing from ε
2,3,4,5-tetrahydropyridine-2,6-dicarboxylate N-succinyltransferase (EC 2.3.1.117)	Amino Acids and Derivatives	Lysine, threonine, methionine, and cysteine	Lysine Biosynthesis DAP Pathway, GJO scratch	1	1	1	1	Core
4-hydroxy-tetrahydrodipicolinate reductase (EC 1.17.1.8)	Amino Acids and Derivatives	Lysine, threonine, methionine, and cysteine	Lysine Biosynthesis DAP Pathway, GJO scratch	1	1	1	1	Core
4-hydroxy-tetrahydrodipicolinate synthase (EC 4.3.3.7)	Amino Acids and Derivatives	Lysine, threonine, methionine, and cysteine	Lysine Biosynthesis DAP Pathway, GJO scratch	1	1	1	1	Core
Diaminopimelate decarboxylase (EC 4.1.1.20)	Amino Acids and Derivatives	Lysine, threonine, methionine, and cysteine	Lysine Biosynthesis DAP Pathway, GJO scratch	2	1	1	2	Core
Diaminopimelate epimerase (EC 5.1.1.7)	Amino Acids and Derivatives	Lysine, threonine, methionine, and cysteine	Lysine Biosynthesis DAP Pathway, GJO scratch	1	1	1	1	Core
5-methyltetrahydrofolate--homocysteine methyltransferase (EC 2.1.1.13)	Amino Acids and Derivatives	Lysine, threonine, methionine, and cysteine	Methionine Biosynthesis	3	2	1	1	Core
5-methyltetrahydropteroyltriglutamate--homocysteine methyltransferase (EC 2.1.1.14)	Amino Acids and Derivatives	Lysine, threonine, methionine, and cysteine	Methionine Biosynthesis	1	1	1	1	Core
Cysteine synthase (EC 2.5.1.47)	Amino Acids and Derivatives	Lysine, threonine, methionine, and cysteine	Methionine Biosynthesis	0	1	0	0	Unique to ε
Homoserine O-acetyltransferase (EC 2.3.1.31)	Amino Acids and Derivatives	Lysine, threonine, methionine, and cysteine	Methionine Biosynthesis	0	1	0	0	Unique to ε
S-adenosylmethionine synthetase (EC 2.5.1.6)	Amino Acids and Derivatives	Lysine, threonine, methionine, and cysteine	Methionine Degradation	1	1	1	1	Core
Aspartate-semialdehyde dehydrogenase (EC 1.2.1.11)	Amino Acids and Derivatives	Lysine, threonine, methionine, and cysteine	Threonine and Homoserine Biosynthesis	1	1	1	1	Core
Aspartokinase (EC 2.7.2.4)	Amino Acids and Derivatives	Lysine, threonine, methionine, and cysteine	Threonine and Homoserine Biosynthesis	1	1	1	1	Core
Homoserine dehydrogenase (EC 1.1.1.3)	Amino Acids and Derivatives	Lysine, threonine, methionine, and cysteine	Threonine and Homoserine Biosynthesis	1	1	1	1	Core
Homoserine kinase (EC 2.7.1.39)	Amino Acids and Derivatives	Lysine, threonine, methionine, and cysteine	Threonine and Homoserine Biosynthesis	0	1	1	0	Shared by ε and γ-1
Threonine synthase (EC 4.2.3.1)	Amino Acids and Derivatives	Lysine, threonine, methionine, and cysteine	Threonine and Homoserine Biosynthesis	1	1	1	1	Core
L-threonine 3-dehydrogenase (EC 1.1.1.103)	Amino Acids and Derivatives	Lysine, threonine, methionine, and cysteine	Threonine degradation	1	0	0	0	Unique to Ifr1
Gamma-glutamyl phosphate reductase (EC 1.2.1.41)	Amino Acids and Derivatives	Proline and 4-hydroxyproline	Proline Synthesis	1	1	1	1	Core
Glutamate 5-kinase (EC 2.7.2.11)	Amino Acids and Derivatives	Proline and 4-hydroxyproline	Proline Synthesis	0	1	0	0	Unique to ε
Pyrroline-5-carboxylate reductase (EC 1.5.1.2)	Amino Acids and Derivatives	Proline and 4-hydroxyproline	Proline Synthesis	1	1	1	1	Core
Hypothetical protein VC0266 (sugar utilization related?)	Carbohydrates	Carbohydrates - no subcategory	VC0266	0	0	0	1	Unique to γ-Lau
2-oxoglutarate dehydrogenase E1 component (EC 1.2.4.2)	Carbohydrates	Central carbohydrate metabolism	Dehydrogenase complexes	1	0	1	1	Missing from ε
Dihydrolipoamide succinyltransferase component (E2) of 2-oxoglutarate dehydrogenase complex (EC 2.3.1.61)	Carbohydrates	Central carbohydrate metabolism	Dehydrogenase complexes	1	0	0	1	Shared by Ifr1 and γ-Lau
(S)-2-hydroxy-acid oxidase (EC 1.1.3.15)	Carbohydrates	Central carbohydrate metabolism	Glycolate, glyoxylate interconversions	0	1	0	0	Unique to ε
Glycolate dehydrogenase (EC 1.1.99.14), FAD-binding subunit GlcE	Carbohydrates	Central carbohydrate metabolism	Glycolate, glyoxylate interconversions	1	0	1	1	Missing from ε
Glycolate dehydrogenase (EC 1.1.99.14), iron-sulfur subunit GlcF	Carbohydrates	Central carbohydrate metabolism	Glycolate, glyoxylate interconversions	1	0	2	2	Missing from ε
Glycolate dehydrogenase (EC 1.1.99.14), subunit GlcD	Carbohydrates	Central carbohydrate metabolism	Glycolate, glyoxylate interconversions	1	0	1	1	Missing from ε
6-phosphofructokinase (EC 2.7.1.11)	Carbohydrates	Central carbohydrate metabolism	Glycolysis and Gluconeogenesis	1	0	0	0	Unique to Ifr1
Enolase (EC 4.2.1.11)	Carbohydrates	Central carbohydrate metabolism	Glycolysis and Gluconeogenesis	2	1	1	1	Core
Fructose-bisphosphate aldolase class I (EC 4.1.2.13)	Carbohydrates	Central carbohydrate metabolism	Glycolysis and Gluconeogenesis	1	0	0	0	Unique to Ifr1
Fructose-bisphosphate aldolase class II (EC 4.1.2.13)	Carbohydrates	Central carbohydrate metabolism	Glycolysis and Gluconeogenesis	1	1	1	1	Core
Glucokinase (EC 2.7.1.2)	Carbohydrates	Central carbohydrate metabolism	Glycolysis and Gluconeogenesis	1	0	1	0	Shared by Ifr1 and γ-1
Glucose-6-phosphate isomerase (EC 5.3.1.9)	Carbohydrates	Central carbohydrate metabolism	Glycolysis and Gluconeogenesis	1	1	4	1	Core
Phosphoglycerate kinase (EC 2.7.2.3)	Carbohydrates	Central carbohydrate metabolism	Glycolysis and Gluconeogenesis	1	1	1	1	Core
Pyrophosphate-dependent fructose 6-phosphate-1-kinase (EC 2.7.1.90)	Carbohydrates	Central carbohydrate metabolism	Glycolysis and Gluconeogenesis	1	0	1	1	Missing from ε
Pyruvate,phosphate dikinase (EC 2.7.9.1)	Carbohydrates	Central carbohydrate metabolism	Glycolysis and Gluconeogenesis	1	0	6	0	Shared by Ifr1 and γ-1
Triosephosphate isomerase (EC 5.3.1.1)	Carbohydrates	Central carbohydrate metabolism	Glycolysis and Gluconeogenesis	1	1	1	1	Core
6-phosphogluconate dehydrogenase, decarboxylating (EC 1.1.1.44)	Carbohydrates	Central carbohydrate metabolism	Pentose phosphate pathway	1	0	2	0	Shared by Ifr1 and γ-1
6-phosphogluconolactonase (EC 3.1.1.31), eukaryotic type	Carbohydrates	Central carbohydrate metabolism	Pentose phosphate pathway	1	0	0	0	Unique to Ifr1
Glucose-6-phosphate 1-dehydrogenase (EC 1.1.1.49)	Carbohydrates	Central carbohydrate metabolism	Pentose phosphate pathway	1	0	0	0	Unique to Ifr1
Ribose 5-phosphate isomerase A (EC 5.3.1.6)	Carbohydrates	Central carbohydrate metabolism	Pentose phosphate pathway	1	0	1	1	Missing from ε
Ribose 5-phosphate isomerase B (EC 5.3.1.6)	Carbohydrates	Central carbohydrate metabolism	Pentose phosphate pathway	0	1	0	0	Unique to ε
Ribulose-phosphate 3-epimerase (EC 5.1.3.1)	Carbohydrates	Central carbohydrate metabolism	Pentose phosphate pathway	1	1	1	1	Core
Transaldolase (EC 2.2.1.2)	Carbohydrates	Central carbohydrate metabolism	Pentose phosphate pathway	0	1	0	0	Unique to ε
Transketolase (EC 2.2.1.1)	Carbohydrates	Central carbohydrate metabolism	Pentose phosphate pathway	1	1	1	1	Core
Alanine dehydrogenase (EC 1.4.1.1)	Carbohydrates	Central carbohydrate metabolism	Pyruvate Alanine Serine Interconversions	1	0	2	0	Shared by Ifr1 and γ-1
D-alanine aminotransferase (EC 2.6.1.21)	Carbohydrates	Central carbohydrate metabolism	Pyruvate Alanine Serine Interconversions	1	0	1	1	Missing from ε
NADP-dependent malic enzyme (EC 1.1.1.40)	Carbohydrates	Central carbohydrate metabolism	Pyruvate metabolism I: anaplerotic reactions, PEP	1	1	1	1	Core
Phosphoenolpyruvate carboxykinase [ATP] (EC 4.1.1.49)	Carbohydrates	Central carbohydrate metabolism	Pyruvate metabolism I: anaplerotic reactions, PEP	0	1	0	0	Unique to ε
Phosphoenolpyruvate carboxylase (EC 4.1.1.31)	Carbohydrates	Central carbohydrate metabolism	Pyruvate metabolism I: anaplerotic reactions, PEP	0	0	1	1	Shared by γ-1 and γ-Lau
Phosphoenolpyruvate synthase (EC 2.7.9.2)	Carbohydrates	Central carbohydrate metabolism	Pyruvate metabolism I: anaplerotic reactions, PEP	1	0	0	1	Shared by Ifr1 and γ-Lau
Pyruvate kinase (EC 2.7.1.40)	Carbohydrates	Central carbohydrate metabolism	Pyruvate metabolism I: anaplerotic reactions, PEP	3	0	3	1	Missing from ε
Acetate kinase (EC 2.7.2.1)	Carbohydrates	Central carbohydrate metabolism	Pyruvate metabolism II: acetyl-CoA, acetogenesis from pyruvate	1	0	1	0	Shared by Ifr1 and γ-1
Acetate permease ActP (cation/acetate symporter)	Carbohydrates	Central carbohydrate metabolism	Pyruvate metabolism II: acetyl-CoA, acetogenesis from pyruvate	1	0	1	0	Shared by Ifr1 and γ-1
Acylphosphate phosphohydrolase (EC 3.6.1.7), putative	Carbohydrates	Central carbohydrate metabolism	Pyruvate metabolism II: acetyl-CoA, acetogenesis from pyruvate	1	0	0	1	Shared by Ifr1 and γ-Lau
Dihydrolipoamide dehydrogenase of pyruvate dehydrogenase complex (EC 1.8.1.4)	Carbohydrates	Central carbohydrate metabolism	Pyruvate metabolism II: acetyl-CoA, acetogenesis from pyruvate	1	0	1	1	Missing from ε
Pyruvate-flavodoxin oxidoreductase (EC 1.2.7.-)	Carbohydrates	Central carbohydrate metabolism	Pyruvate:ferredoxin oxidoreductase	6	0	0	0	Unique to Ifr1
Pyruvate:ferredoxin oxidoreductase, alpha subunit (EC 1.2.7.1)	Carbohydrates	Central carbohydrate metabolism	Pyruvate:ferredoxin oxidoreductase	0	2	0	0	Unique to ε
Pyruvate:ferredoxin oxidoreductase, beta subunit (EC 1.2.7.1)	Carbohydrates	Central carbohydrate metabolism	Pyruvate:ferredoxin oxidoreductase	0	1	0	0	Unique to ε
Pyruvate:ferredoxin oxidoreductase, delta subunit (EC 1.2.7.1)	Carbohydrates	Central carbohydrate metabolism	Pyruvate:ferredoxin oxidoreductase	0	1	0	0	Unique to ε
Pyruvate:ferredoxin oxidoreductase, gamma subunit (EC 1.2.7.1)	Carbohydrates	Central carbohydrate metabolism	Pyruvate:ferredoxin oxidoreductase	0	1	0	0	Unique to ε
Aconitate hydratase (EC 4.2.1.3)	Carbohydrates	Central carbohydrate metabolism	TCA Cycle	1	0	0	0	Unique to Ifr1
Citrate synthase (si) (EC 2.3.3.1)	Carbohydrates	Central carbohydrate metabolism	TCA Cycle	1	0	1	1	Missing from ε
Fumarate hydratase class I, aerobic (EC 4.2.1.2)	Carbohydrates	Central carbohydrate metabolism	TCA Cycle	1	0	1	1	Missing from ε
Malate dehydrogenase (EC 1.1.1.37)	Carbohydrates	Central carbohydrate metabolism	TCA Cycle	1	2	0	0	Shared by Ifr1 and ε
Succinyl-CoA ligase [ADP-forming] beta chain (EC 6.2.1.5)	Carbohydrates	Central carbohydrate metabolism	TCA Cycle	1	1	2	1	Core
High-affnity carbon uptake protein Hat/HatR	Carbohydrates	CO2 fixation	CO2 uptake, carboxysome	0	0	1	0	Unique to γ-1
Ribulose bisphosphate carboxylase (EC 4.1.1.39)	Carbohydrates	CO2 fixation	CO2 uptake, carboxysome	1	0	1	1	Missing from ε
Rubisco activation protein CbbO	Carbohydrates	CO2 fixation	CO2 uptake, carboxysome	1	0	1	1	Missing from ε
Rubisco activation protein CbbQ	Carbohydrates	CO2 fixation	CO2 uptake, carboxysome	1	0	1	1	Missing from ε
RuBisCO operon transcriptional regulator CbbR	Carbohydrates	CO2 fixation	CO2 uptake, carboxysome	1	0	1	1	Missing from ε
4-alpha-glucanotransferase (amylomaltase) (EC 2.4.1.25)	Carbohydrates	Di- and oligosaccharides	Maltose and Maltodextrin Utilization	1	0	1	0	Shared by Ifr1 and γ-1
Glycogen phosphorylase (EC 2.4.1.1)	Carbohydrates	Di- and oligosaccharides	Maltose and Maltodextrin Utilization	2	0	4	0	Shared by Ifr1 and γ-1
Deoxyribose-phosphate aldolase (EC 4.1.2.4)	Carbohydrates	Monosaccharides	Deoxyribose and Deoxynucleoside Catabolism	0	0	1	0	Unique to γ-1
Na+ dependent nucleoside transporter NupC	Carbohydrates	Monosaccharides	Deoxyribose and Deoxynucleoside Catabolism	0	0	1	0	Unique to γ-1
Phosphopentomutase (EC 5.4.2.7)	Carbohydrates	Monosaccharides	Deoxyribose and Deoxynucleoside Catabolism	0	0	1	0	Unique to γ-1
Phosphomannomutase (EC 5.4.2.8)	Carbohydrates	Monosaccharides	Mannose Metabolism	1	0	1	1	Missing from ε
1,4-alpha-glucan (glycogen) branching enzyme, GH-13-type (EC 2.4.1.18)	Carbohydrates	Polysaccharides	Glycogen metabolism	1	0	1	0	Shared by Ifr1 and γ-1
Glucose-1-phosphate adenylyltransferase (EC 2.7.7.27)	Carbohydrates	Polysaccharides	Glycogen metabolism	1	0	1	0	Shared by Ifr1 and γ-1
Glycogen synthase, ADP-glucose transglucosylase (EC 2.4.1.21)	Carbohydrates	Polysaccharides	Glycogen metabolism	2	0	1	0	Shared by Ifr1 and γ-1
D-glycero-D-manno-heptose 1-phosphate guanosyltransferase	Cell Wall and Capsule	Capsular and extracellular polysacchrides	Capsular heptose biosynthesis	0	1	0	0	Unique to ε
GDP-L-fucose synthetase (EC 1.1.1.271)	Cell Wall and Capsule	Capsular and extracellular polysacchrides	Capsular heptose biosynthesis	0	1	1	1	Missing from Ifr1
GDP-mannose 4,6-dehydratase (EC 4.2.1.47)	Cell Wall and Capsule	Capsular and extracellular polysacchrides	Capsular heptose biosynthesis	0	1	2	1	Missing from Ifr1
dTDP-4-dehydrorhamnose 3,5-epimerase (EC 5.1.3.13)	Cell Wall and Capsule	Capsular and extracellular polysacchrides	dTDP-rhamnose synthesis	1	0	1	0	Shared by Ifr1 and γ-1
dTDP-4-dehydrorhamnose reductase (EC 1.1.1.133)	Cell Wall and Capsule	Capsular and extracellular polysacchrides	dTDP-rhamnose synthesis	1	0	1	0	Shared by Ifr1 and γ-1
dTDP-glucose 4,6-dehydratase (EC 4.2.1.46)	Cell Wall and Capsule	Capsular and extracellular polysacchrides	dTDP-rhamnose synthesis	1	3	1	0	Missing from γ-Lau
dTDP-Rha:A-D-GlcNAc-diphosphoryl polyprenol, A-3-L-rhamnosyl transferase WbbL	Cell Wall and Capsule	Capsular and extracellular polysacchrides	dTDP-rhamnose synthesis	1	0	0	0	Unique to Ifr1
Glucose-1-phosphate thymidylyltransferase (EC 2.7.7.24)	Cell Wall and Capsule	Capsular and extracellular polysacchrides	dTDP-rhamnose synthesis	1	1	2	1	Core
Teichoic acid export ATP-binding protein TagH (EC 3.6.3.40)	Cell Wall and Capsule	Capsular and extracellular polysacchrides	Rhamnose containing glycans	2	0	1	0	Shared by Ifr1 and γ-1
UDP-glucose 4-epimerase (EC 5.1.3.2)	Cell Wall and Capsule	Capsular and extracellular polysacchrides	Rhamnose containing glycans	2	1	2	1	Core
D-alanyl-D-alanine carboxypeptidase (EC 3.4.16.4)	Cell Wall and Capsule	Cell Wall and Capsule - no subcategory	Murein Hydrolases	3	0	2	1	Missing from ε
Membrane-bound lytic murein transglycosylase D precursor (EC 3.2.1.-)	Cell Wall and Capsule	Cell Wall and Capsule - no subcategory	Murein Hydrolases	1	0	0	0	Unique to Ifr1
N-acetylmuramoyl-L-alanine amidase (EC 3.5.1.28)	Cell Wall and Capsule	Cell Wall and Capsule - no subcategory	Murein Hydrolases	1	1	1	1	Core
Soluble lytic murein transglycosylase precursor (EC 3.2.1.-)	Cell Wall and Capsule	Cell Wall and Capsule - no subcategory	Murein Hydrolases	2	0	1	1	Missing from ε
AmpG permease	Cell Wall and Capsule	Cell Wall and Capsule - no subcategory	Recycling of Peptidoglycan Amino Acids	1	0	1	1	Missing from ε
UDP-N-acetylmuramate:L-alanyl-gamma-D-glutamyl-meso-diaminopimelate ligase (EC 6.3.2.-)	Cell Wall and Capsule	Cell Wall and Capsule - no subcategory	Recycling of Peptidoglycan Amino Acids	2	0	1	1	Missing from ε
Phosphoglucosamine mutase (EC 5.4.2.10)	Cell Wall and Capsule	Cell Wall and Capsule - no subcategory	UDP-N-acetylmuramate from Fructose-6-phosphate Biosynthesis	1	1	1	1	Core
UDP-N-acetylglucosamine 1-carboxyvinyltransferase (EC 2.5.1.7)	Cell Wall and Capsule	Cell Wall and Capsule - no subcategory	UDP-N-acetylmuramate from Fructose-6-phosphate Biosynthesis	1	1	1	1	Core
Sensor protein PhoQ (EC 2.7.13.3)	Cell Wall and Capsule	Gram-Negative cell wall components	Lipid A modifications	2	0	0	0	Unique to Ifr1
Transcriptional regulatory protein PhoP	Cell Wall and Capsule	Gram-Negative cell wall components	Lipid A modifications	1	0	1	0	Shared by Ifr1 and γ-1
UDP-glucose 6-dehydrogenase (EC 1.1.1.22)	Cell Wall and Capsule	Gram-Negative cell wall components	Lipid A-Ara4N pathway ( Polymyxin resistance )	0	1	0	2	Shared by ε and γ-Lau
ADP-L-glycero-D-manno-heptose-6-epimerase (EC 5.1.3.20)	Cell Wall and Capsule	Gram-Negative cell wall components	LOS core oligosaccharide biosynthesis	0	1	0	0	Unique to ε
Lipopolysaccharide core biosynthesis glycosyltransferase, group 2 family protein (EC 2.4.1.-)	Cell Wall and Capsule	Gram-Negative cell wall components	LOS core oligosaccharide biosynthesis	0	1	0	0	Unique to ε
Phosphoheptose isomerase (EC 5.3.1.-)	Cell Wall and Capsule	Gram-Negative cell wall components	LOS core oligosaccharide biosynthesis	1	1	0	2	Missing from γ-1
Phosphoheptose isomerase 1 (EC 5.3.1.-)	Cell Wall and Capsule	Gram-Negative cell wall components	LOS core oligosaccharide biosynthesis	1	0	0	0	Unique to Ifr1
Putative two-domain glycosyltransferase	Cell Wall and Capsule	Gram-Negative cell wall components	LOS core oligosaccharide biosynthesis	0	1	0	0	Unique to ε
Proposed peptidoglycan lipid II flippase MurJ	Cell Wall and Capsule	Gram-Negative cell wall components	Peptidoglycan lipid II flippase	1	1	1	1	Core
8-amino-7-oxononanoate synthase (EC 2.3.1.47)	Cofactors, Vitamins, Prosthetic Groups, Pigments	Biotin	Biotin biosynthesis	1	1	1	1	Core
Adenosylmethionine-8-amino-7-oxononanoate aminotransferase (EC 2.6.1.62)	Cofactors, Vitamins, Prosthetic Groups, Pigments	Biotin	Biotin biosynthesis	1	1	1	1	Core
Biotin synthase (EC 2.8.1.6)	Cofactors, Vitamins, Prosthetic Groups, Pigments	Biotin	Biotin biosynthesis	1	1	1	1	Core
Dethiobiotin synthetase (EC 6.3.3.3)	Cofactors, Vitamins, Prosthetic Groups, Pigments	Biotin	Biotin biosynthesis	1	1	1	1	Core
Long-chain-fatty-acid--CoA ligase (EC 6.2.1.3)	Cofactors, Vitamins, Prosthetic Groups, Pigments	Biotin	Biotin biosynthesis	5	0	2	3	Missing from ε
Dephospho-CoA kinase (EC 2.7.1.24)	Cofactors, Vitamins, Prosthetic Groups, Pigments	Coenzyme A	Coenzyme A Biosynthesis	1	1	1	1	Core
Phosphopantetheine adenylyltransferase (EC 2.7.7.3)	Cofactors, Vitamins, Prosthetic Groups, Pigments	Coenzyme A	Coenzyme A Biosynthesis	1	1	1	1	Core
3-methyl-2-oxobutanoate hydroxymethyltransferase (EC 2.1.2.11)	Cofactors, Vitamins, Prosthetic Groups, Pigments	Coenzyme A	Coenzyme A Biosynthesis cluster	1	1	1	1	Core
Pantothenate kinase type III, CoaX-like (EC 2.7.1.33)	Cofactors, Vitamins, Prosthetic Groups, Pigments	Coenzyme A	Coenzyme A Biosynthesis cluster	1	1	1	1	Core
1-deoxy-D-xylulose 5-phosphate synthase (EC 2.2.1.7)	Cofactors, Vitamins, Prosthetic Groups, Pigments	Cofactors, Vitamins, Prosthetic Groups, Pigments - no subcategory	Thiamin biosynthesis	1	1	1	1	Core
Glycine oxidase ThiO (EC 1.4.3.19)	Cofactors, Vitamins, Prosthetic Groups, Pigments	Cofactors, Vitamins, Prosthetic Groups, Pigments - no subcategory	Thiamin biosynthesis	1	0	1	1	Missing from ε
Sulfur carrier protein ThiS	Cofactors, Vitamins, Prosthetic Groups, Pigments	Cofactors, Vitamins, Prosthetic Groups, Pigments - no subcategory	Thiamin biosynthesis	0	1	1	0	Shared by ε and γ-1
Thiamin-phosphate pyrophosphorylase (EC 2.5.1.3)	Cofactors, Vitamins, Prosthetic Groups, Pigments	Cofactors, Vitamins, Prosthetic Groups, Pigments - no subcategory	Thiamin biosynthesis	0	1	1	1	Missing from Ifr1
Thiamine-monophosphate kinase (EC 2.7.4.16)	Cofactors, Vitamins, Prosthetic Groups, Pigments	Cofactors, Vitamins, Prosthetic Groups, Pigments - no subcategory	Thiamin biosynthesis	1	1	1	1	Core
5,10-methylenetetrahydrofolate reductase (EC 1.5.1.20)	Cofactors, Vitamins, Prosthetic Groups, Pigments	Folate and pterines	5-FCL-like protein	1	1	1	1	Core
Dihydrolipoamide acetyltransferase component of pyruvate dehydrogenase complex (EC 2.3.1.12)	Cofactors, Vitamins, Prosthetic Groups, Pigments	Folate and pterines	5-FCL-like protein	2	0	1	1	Missing from ε
Dihydrolipoamide dehydrogenase (EC 1.8.1.4)	Cofactors, Vitamins, Prosthetic Groups, Pigments	Folate and pterines	5-FCL-like protein	1	0	0	1	Shared by Ifr1 and γ-Lau
Formyltetrahydrofolate deformylase (EC 3.5.1.10)	Cofactors, Vitamins, Prosthetic Groups, Pigments	Folate and pterines	5-FCL-like protein	0	1	0	0	Unique to ε
Isocitrate dehydrogenase [NADP] (EC 1.1.1.42)	Cofactors, Vitamins, Prosthetic Groups, Pigments	Folate and pterines	5-FCL-like protein	1	0	0	1	Shared by Ifr1 and γ-Lau
Phosphoribosylglycinamide formyltransferase (EC 2.1.2.2)	Cofactors, Vitamins, Prosthetic Groups, Pigments	Folate and pterines	5-FCL-like protein	1	0	1	1	Missing from ε
Pyruvate dehydrogenase E1 component (EC 1.2.4.1)	Cofactors, Vitamins, Prosthetic Groups, Pigments	Folate and pterines	5-FCL-like protein	1	0	1	1	Missing from ε
Serine hydroxymethyltransferase (EC 2.1.2.1)	Cofactors, Vitamins, Prosthetic Groups, Pigments	Folate and pterines	5-FCL-like protein	1	1	1	1	Core
5-formyltetrahydrofolate cyclo-ligase (EC 6.3.3.2)	Cofactors, Vitamins, Prosthetic Groups, Pigments	Folate and pterines	Folate Biosynthesis	1	1	1	1	Core
Aminodeoxychorismate lyase (EC 4.1.3.38)	Cofactors, Vitamins, Prosthetic Groups, Pigments	Folate and pterines	Folate Biosynthesis	1	1	1	1	Core
Dihydrofolate reductase (EC 1.5.1.3)	Cofactors, Vitamins, Prosthetic Groups, Pigments	Folate and pterines	Folate Biosynthesis	1	0	1	1	Missing from ε
FolM Alternative dihydrofolate reductase 1	Cofactors, Vitamins, Prosthetic Groups, Pigments	Folate and pterines	Folate Biosynthesis	1	0	1	1	Missing from ε
GTP cyclohydrolase I (EC 3.5.4.16) type 2	Cofactors, Vitamins, Prosthetic Groups, Pigments	Folate and pterines	Folate Biosynthesis	1	0	0	1	Shared by Ifr1 and γ-Lau
Para-aminobenzoate synthase, aminase component (EC 2.6.1.85)	Cofactors, Vitamins, Prosthetic Groups, Pigments	Folate and pterines	Folate Biosynthesis	1	1	1	1	Core
Thymidylate synthase (EC 2.1.1.45)	Cofactors, Vitamins, Prosthetic Groups, Pigments	Folate and pterines	Folate Biosynthesis	1	0	1	1	Missing from ε
2-amino-4-hydroxy-6-hydroxymethyldihydropteridine pyrophosphokinase (EC 2.7.6.3)	Cofactors, Vitamins, Prosthetic Groups, Pigments	Folate and pterines	Folate biosynthesis cluster	2	1	2	2	Core
Aspartate 1-decarboxylase (EC 4.1.1.11)	Cofactors, Vitamins, Prosthetic Groups, Pigments	Folate and pterines	Folate biosynthesis cluster	0	1	1	0	Shared by ε and γ-1
Dihydroneopterin aldolase (EC 4.1.2.25)	Cofactors, Vitamins, Prosthetic Groups, Pigments	Folate and pterines	Folate biosynthesis cluster	1	1	1	1	Core
Dihydropteroate synthase (EC 2.5.1.15)	Cofactors, Vitamins, Prosthetic Groups, Pigments	Folate and pterines	Folate biosynthesis cluster	1	0	1	1	Missing from ε
GTP cyclohydrolase I (EC 3.5.4.16) type 1	Cofactors, Vitamins, Prosthetic Groups, Pigments	Folate and pterines	Folate biosynthesis cluster	1	1	1	0	Missing from γ-Lau
Hypoxanthine-guanine phosphoribosyltransferase (EC 2.4.2.8)	Cofactors, Vitamins, Prosthetic Groups, Pigments	Folate and pterines	Folate biosynthesis cluster	1	0	1	1	Missing from ε
Pantoate--beta-alanine ligase (EC 6.3.2.1)	Cofactors, Vitamins, Prosthetic Groups, Pigments	Folate and pterines	Folate biosynthesis cluster	1	1	1	1	Core
tRNA(Ile)-lysidine synthetase (EC 6.3.4.19)	Cofactors, Vitamins, Prosthetic Groups, Pigments	Folate and pterines	Folate biosynthesis cluster	1	1	1	1	Core
Proposed lipoate regulatory protein YbeD	Cofactors, Vitamins, Prosthetic Groups, Pigments	Lipoic acid	Lipoic acid metabolism	0	0	1	0	Unique to γ-1
ADP-ribose pyrophosphatase (EC 3.6.1.13)	Cofactors, Vitamins, Prosthetic Groups, Pigments	NAD and NADP	NAD and NADP cofactor biosynthesis global	0	0	1	0	Unique to γ-1
Glutamine amidotransferase chain of NAD synthetase	Cofactors, Vitamins, Prosthetic Groups, Pigments	NAD and NADP	NAD and NADP cofactor biosynthesis global	0	1	0	0	Unique to ε
L-aspartate oxidase (EC 1.4.3.16)	Cofactors, Vitamins, Prosthetic Groups, Pigments	NAD and NADP	NAD and NADP cofactor biosynthesis global	1	1	2	1	Core
NAD kinase (EC 2.7.1.23)	Cofactors, Vitamins, Prosthetic Groups, Pigments	NAD and NADP	NAD and NADP cofactor biosynthesis global	1	1	1	1	Core
NAD synthetase (EC 6.3.1.5)	Cofactors, Vitamins, Prosthetic Groups, Pigments	NAD and NADP	NAD and NADP cofactor biosynthesis global	0	1	1	0	Shared by ε and γ-1
Nicotinate-nucleotide adenylyltransferase (EC 2.7.7.18)	Cofactors, Vitamins, Prosthetic Groups, Pigments	NAD and NADP	NAD and NADP cofactor biosynthesis global	1	1	1	1	Core
Quinolinate phosphoribosyltransferase [decarboxylating] (EC 2.4.2.19)	Cofactors, Vitamins, Prosthetic Groups, Pigments	NAD and NADP	NAD and NADP cofactor biosynthesis global	1	1	1	1	Core
Quinolinate synthetase (EC 2.5.1.72)	Cofactors, Vitamins, Prosthetic Groups, Pigments	NAD and NADP	NAD and NADP cofactor biosynthesis global	1	1	1	1	Core
4-hydroxythreonine-4-phosphate dehydrogenase (EC 1.1.1.262)	Cofactors, Vitamins, Prosthetic Groups, Pigments	Pyridoxine	Pyridoxin (Vitamin B6) Biosynthesis	1	1	1	1	Core
D-3-phosphoglycerate dehydrogenase (EC 1.1.1.95)	Cofactors, Vitamins, Prosthetic Groups, Pigments	Pyridoxine	Pyridoxin (Vitamin B6) Biosynthesis	1	1	1	2	Core
NAD-dependent glyceraldehyde-3-phosphate dehydrogenase (EC 1.2.1.12)	Cofactors, Vitamins, Prosthetic Groups, Pigments	Pyridoxine	Pyridoxin (Vitamin B6) Biosynthesis	1	1	2	1	Core
Phosphoserine aminotransferase (EC 2.6.1.52)	Cofactors, Vitamins, Prosthetic Groups, Pigments	Pyridoxine	Pyridoxin (Vitamin B6) Biosynthesis	1	1	1	1	Core
Pyridoxamine 5'-phosphate oxidase (EC 1.4.3.5)	Cofactors, Vitamins, Prosthetic Groups, Pigments	Pyridoxine	Pyridoxin (Vitamin B6) Biosynthesis	0	0	0	1	Unique to γ-Lau
Pyridoxine 5'-phosphate synthase (EC 2.6.99.2)	Cofactors, Vitamins, Prosthetic Groups, Pigments	Pyridoxine	Pyridoxin (Vitamin B6) Biosynthesis	1	1	1	1	Core
Riboflavin synthase eubacterial/eukaryotic (EC 2.5.1.9)	Cofactors, Vitamins, Prosthetic Groups, Pigments	Riboflavin, FMN, FAD	riboflavin to FAD	1	1	2	1	Core
6,7-dimethyl-8-ribityllumazine synthase (EC 2.5.1.78)	Cofactors, Vitamins, Prosthetic Groups, Pigments	Riboflavin, FMN, FAD	Riboflavin, FMN and FAD metabolism	1	1	1	1	Core
Adenosine deaminase (EC 3.5.4.4), alternative form	Cofactors, Vitamins, Prosthetic Groups, Pigments	Riboflavin, FMN, FAD	Riboflavin, FMN and FAD metabolism	0	1	0	0	Unique to ε
GTP cyclohydrolase II (EC 3.5.4.25)	Cofactors, Vitamins, Prosthetic Groups, Pigments	Riboflavin, FMN, FAD	Riboflavin, FMN and FAD metabolism	0	1	1	0	Shared by ε and γ-1
Adenosylcobinamide-phosphate synthase (EC 6.3.1.10)	Cofactors, Vitamins, Prosthetic Groups, Pigments	Tetrapyrroles	Cobalamin synthesis	0	1	1	0	Shared by ε and γ-1
Cob(I)alamin adenosyltransferase (EC 2.5.1.17)	Cofactors, Vitamins, Prosthetic Groups, Pigments	Tetrapyrroles	Cobalamin synthesis	0	0	1	0	Unique to γ-1
Cobalamin synthase (EC 2.7.8.26)	Cofactors, Vitamins, Prosthetic Groups, Pigments	Tetrapyrroles	Cobalamin synthesis	0	1	1	0	Shared by ε and γ-1
Cobalt-precorrin-8x methylmutase (EC 5.4.1.2)	Cofactors, Vitamins, Prosthetic Groups, Pigments	Tetrapyrroles	Cobalamin synthesis	0	1	0	0	Unique to ε
Cobyric acid synthase (EC 6.3.5.10)	Cofactors, Vitamins, Prosthetic Groups, Pigments	Tetrapyrroles	Cobalamin synthesis	0	1	1	0	Shared by ε and γ-1
L-threonine 3-O-phosphate decarboxylase (EC 4.1.1.81)	Cofactors, Vitamins, Prosthetic Groups, Pigments	Tetrapyrroles	Cobalamin synthesis	0	1	0	0	Unique to ε
Nicotinate-nucleotide--dimethylbenzimidazole phosphoribosyltransferase (EC 2.4.2.21)	Cofactors, Vitamins, Prosthetic Groups, Pigments	Tetrapyrroles	Cobalamin synthesis	0	2	1	0	Shared by ε and γ-1
Sirohydrochlorin cobaltochelatase CbiK (EC 4.99.1.3)	Cofactors, Vitamins, Prosthetic Groups, Pigments	Tetrapyrroles	Cobalamin synthesis	0	1	0	0	Unique to ε
Aerobic cobaltochelatase CobS subunit (EC 6.6.1.2)	Cofactors, Vitamins, Prosthetic Groups, Pigments	Tetrapyrroles	Coenzyme B12 biosynthesis	0	0	1	0	Unique to γ-1
Outer membrane vitamin B12 receptor BtuB	Cofactors, Vitamins, Prosthetic Groups, Pigments	Tetrapyrroles	Coenzyme B12 biosynthesis	0	0	1	1	Shared by γ-1 and γ-Lau
Vitamin B12 ABC transporter, B12-binding component BtuF	Cofactors, Vitamins, Prosthetic Groups, Pigments	Tetrapyrroles	Coenzyme B12 biosynthesis	1	0	1	0	Shared by Ifr1 and γ-1
Coproporphyrinogen III oxidase, aerobic (EC 1.3.3.3)	Cofactors, Vitamins, Prosthetic Groups, Pigments	Tetrapyrroles	Heme and Siroheme Biosynthesis	1	0	1	1	Missing from ε
Coproporphyrinogen III oxidase, oxygen-independent (EC 1.3.99.22)	Cofactors, Vitamins, Prosthetic Groups, Pigments	Tetrapyrroles	Heme and Siroheme Biosynthesis	1	1	1	1	Core
Ferrochelatase, protoheme ferro-lyase (EC 4.99.1.1)	Cofactors, Vitamins, Prosthetic Groups, Pigments	Tetrapyrroles	Heme and Siroheme Biosynthesis	1	1	1	1	Core
Glutamyl-tRNA reductase (EC 1.2.1.70)	Cofactors, Vitamins, Prosthetic Groups, Pigments	Tetrapyrroles	Heme and Siroheme Biosynthesis	1	1	1	1	Core
Glutamyl-tRNA synthetase (EC 6.1.1.17)	Cofactors, Vitamins, Prosthetic Groups, Pigments	Tetrapyrroles	Heme and Siroheme Biosynthesis	1	1	1	1	Core
Hypothetical radical SAM family enzyme in heat shock gene cluster, similarity with CPO of BS HemN-type	Cofactors, Vitamins, Prosthetic Groups, Pigments	Tetrapyrroles	Heme and Siroheme Biosynthesis	0	1	0	0	Unique to ε
Porphobilinogen deaminase (EC 2.5.1.61)	Cofactors, Vitamins, Prosthetic Groups, Pigments	Tetrapyrroles	Heme and Siroheme Biosynthesis	1	1	1	1	Core
Porphobilinogen synthase (EC 4.2.1.24)	Cofactors, Vitamins, Prosthetic Groups, Pigments	Tetrapyrroles	Heme and Siroheme Biosynthesis	1	1	1	1	Core
Protoporphyrinogen IX oxidase, aerobic, HemY (EC 1.3.3.4)	Cofactors, Vitamins, Prosthetic Groups, Pigments	Tetrapyrroles	Heme and Siroheme Biosynthesis	1	0	0	0	Unique to Ifr1
Protoporphyrinogen IX oxidase, novel form, HemJ (EC 1.3.-.-)	Cofactors, Vitamins, Prosthetic Groups, Pigments	Tetrapyrroles	Heme and Siroheme Biosynthesis	1	1	1	1	Core
Radical SAM family enzyme, similar to coproporphyrinogen III oxidase, oxygen-independent, clustered with nucleoside-triphosphatase RdgB	Cofactors, Vitamins, Prosthetic Groups, Pigments	Tetrapyrroles	Heme and Siroheme Biosynthesis	1	0	1	1	Missing from ε
Uroporphyrinogen III decarboxylase (EC 4.1.1.37)	Cofactors, Vitamins, Prosthetic Groups, Pigments	Tetrapyrroles	Heme and Siroheme Biosynthesis	0	1	1	1	Missing from Ifr1
Uroporphyrinogen-III methyltransferase (EC 2.1.1.107)	Cofactors, Vitamins, Prosthetic Groups, Pigments	Tetrapyrroles	Heme and Siroheme Biosynthesis	0	1	0	0	Unique to ε
Uroporphyrinogen-III synthase (EC 4.2.1.75)	Cofactors, Vitamins, Prosthetic Groups, Pigments	Tetrapyrroles	Heme and Siroheme Biosynthesis	1	1	1	1	Core
CRISPR-associated protein TM1812	DNA Metabolism	CRISPs	CRISP Cmr Cluster	0	0	0	1	Unique to γ-Lau
CRISPR-associated RAMP Cmr1	DNA Metabolism	CRISPs	CRISP Cmr Cluster	0	0	0	1	Unique to γ-Lau
CRISPR-associated RAMP Cmr2	DNA Metabolism	CRISPs	CRISP Cmr Cluster	0	0	0	1	Unique to γ-Lau
CRISPR-associated RAMP Cmr3	DNA Metabolism	CRISPs	CRISP Cmr Cluster	0	0	0	1	Unique to γ-Lau
CRISPR-associated RAMP Cmr4	DNA Metabolism	CRISPs	CRISP Cmr Cluster	0	0	0	1	Unique to γ-Lau
CRISPR repeat RNA endoribonuclease Cas6	DNA Metabolism	CRISPs	CRISPRs	0	0	0	1	Unique to γ-Lau
CRISPR-associated helicase Cas3	DNA Metabolism	CRISPs	CRISPRs	3	0	1	2	Missing from ε
CRISPR-associated protein Cas1	DNA Metabolism	CRISPs	CRISPRs	1	2	1	4	Core
CRISPR-associated protein Cas2	DNA Metabolism	CRISPs	CRISPRs	1	1	0	2	Missing from γ-1
CRISPR-associated protein, Cas5e family	DNA Metabolism	CRISPs	CRISPRs	1	0	0	0	Unique to Ifr1
CRISPR-associated protein, Cse1 family	DNA Metabolism	CRISPs	CRISPRs	1	0	0	0	Unique to Ifr1
CRISPR-associated protein, Cse2 family	DNA Metabolism	CRISPs	CRISPRs	1	0	0	0	Unique to Ifr1
CRISPR-associated protein, Cse3 family	DNA Metabolism	CRISPs	CRISPRs	1	0	0	0	Unique to Ifr1
CRISPR-associated protein, Cse4 family	DNA Metabolism	CRISPs	CRISPRs	1	0	0	0	Unique to Ifr1
CRISPR-associated protein, Csm1 family	DNA Metabolism	CRISPs	CRISPRs	0	1	0	0	Unique to ε
CRISPR-associated protein, Csm2 family	DNA Metabolism	CRISPs	CRISPRs	0	1	0	0	Unique to ε
CRISPR-associated protein, Csm5 family	DNA Metabolism	CRISPs	CRISPRs	0	0	0	1	Unique to γ-Lau
CRISPR-associated protein, Csy1 family	DNA Metabolism	CRISPs	CRISPRs	1	0	1	0	Shared by Ifr1 and γ-1
CRISPR-associated protein, Csy2 family	DNA Metabolism	CRISPs	CRISPRs	1	0	1	0	Shared by Ifr1 and γ-1
CRISPR-associated protein, Csy3 family	DNA Metabolism	CRISPs	CRISPRs	2	0	1	0	Shared by Ifr1 and γ-1
CRISPR-associated protein, Csy4 family	DNA Metabolism	CRISPs	CRISPRs	1	0	1	0	Shared by Ifr1 and γ-1
CRISPR-associated RAMP Csm3	DNA Metabolism	CRISPs	CRISPRs	0	1	0	0	Unique to ε
DNA ligase (ATP) (EC 6.5.1.1)	DNA Metabolism	DNA Metabolism - no subcategory	DNA ligases	1	1	0	0	Shared by Ifr1 and ε
3'-phosphoadenosine 5'-phosphosulfate sulfurtransferase DndC	DNA Metabolism	DNA Metabolism - no subcategory	DNA phosphorothioation	0	0	2	0	Unique to γ-1
DNA sulfur modification protein DndB	DNA Metabolism	DNA Metabolism - no subcategory	DNA phosphorothioation	0	0	1	0	Unique to γ-1
DNA sulfur modification protein DndD	DNA Metabolism	DNA Metabolism - no subcategory	DNA phosphorothioation	0	0	1	0	Unique to γ-1
Chromosome partition protein smc	DNA Metabolism	DNA Metabolism - no subcategory	DNA structural proteins, bacterial	1	0	1	1	Missing from ε
DNA-binding protein Fis	DNA Metabolism	DNA Metabolism - no subcategory	DNA structural proteins, bacterial	0	0	1	0	Unique to γ-1
DNA-binding protein HBsu	DNA Metabolism	DNA Metabolism - no subcategory	DNA structural proteins, bacterial	1	0	0	1	Shared by Ifr1 and γ-Lau
DNA-binding protein HU	DNA Metabolism	DNA Metabolism - no subcategory	DNA structural proteins, bacterial	0	1	0	0	Unique to ε
DNA-binding protein HU-beta	DNA Metabolism	DNA Metabolism - no subcategory	DNA structural proteins, bacterial	0	0	1	0	Unique to γ-1
Integration host factor alpha subunit	DNA Metabolism	DNA Metabolism - no subcategory	DNA structural proteins, bacterial	1	0	1	1	Missing from ε
Integration host factor beta subunit	DNA Metabolism	DNA Metabolism - no subcategory	DNA structural proteins, bacterial	1	0	1	1	Missing from ε
Putative DNA-binding protein in cluster with Type I restriction-modification system	DNA Metabolism	DNA Metabolism - no subcategory	Restriction-Modification System	3	0	1	3	Missing from ε
Putative predicted metal-dependent hydrolase	DNA Metabolism	DNA Metabolism - no subcategory	Restriction-Modification System	0	2	4	3	Missing from Ifr1
Type III restriction-modification system methylation subunit (EC 2.1.1.72)	DNA Metabolism	DNA Metabolism - no subcategory	Restriction-Modification System	2	2	3	2	Core
Type I restriction-modification system, DNA-methyltransferase subunit M (EC 2.1.1.72)	DNA Metabolism	DNA Metabolism - no subcategory	Type I Restriction-Modification	4	5	11	9	Core
Type I restriction-modification system, restriction subunit R (EC 3.1.21.3)	DNA Metabolism	DNA Metabolism - no subcategory	Type I Restriction-Modification	22	4	22	6	Core
Type I restriction-modification system, specificity subunit S (EC 3.1.21.3)	DNA Metabolism	DNA Metabolism - no subcategory	Type I Restriction-Modification	0	1	1	2	Missing from Ifr1
Putative deoxyribonuclease YjjV	DNA Metabolism	DNA Metabolism - no subcategory	YcfH	1	0	1	1	Missing from ε
Phosphoglycolate phosphatase (EC 3.1.3.18)	DNA Metabolism	DNA repair	2-phosphoglycolate salvage	1	1	1	1	Core
Similar to phosphoglycolate phosphatase, clustered with ribosomal large subunit pseudouridine synthase C	DNA Metabolism	DNA repair	2-phosphoglycolate salvage	1	0	1	1	Missing from ε
Similar to phosphoglycolate phosphatase, clustered with ubiquinone biosynthesis SAM-dependent O-methyltransferase	DNA Metabolism	DNA repair	2-phosphoglycolate salvage	1	0	1	1	Missing from ε
DNA polymerase I (EC 2.7.7.7)	DNA Metabolism	DNA repair	DNA Repair Base Excision	1	1	1	1	Core
DNA-3-methyladenine glycosylase (EC 3.2.2.20)	DNA Metabolism	DNA repair	DNA Repair Base Excision	1	0	0	0	Unique to Ifr1
DNA-3-methyladenine glycosylase II (EC 3.2.2.21)	DNA Metabolism	DNA repair	DNA Repair Base Excision	1	0	1	0	Shared by Ifr1 and γ-1
Endonuclease III (EC 4.2.99.18)	DNA Metabolism	DNA repair	DNA Repair Base Excision	2	1	1	2	Core
Endonuclease VIII	DNA Metabolism	DNA repair	DNA Repair Base Excision	1	0	0	0	Unique to Ifr1
Exodeoxyribonuclease I (EC 3.1.11.1)	DNA Metabolism	DNA repair	DNA Repair Base Excision	1	0	1	1	Missing from ε
Formamidopyrimidine-DNA glycosylase (EC 3.2.2.23)	DNA Metabolism	DNA repair	DNA Repair Base Excision	1	0	1	1	Missing from ε
A/G-specific adenine glycosylase (EC 3.2.2.-)	DNA Metabolism	DNA repair	DNA repair, bacterial	1	1	2	2	Core
DNA mismatch repair endonuclease MutH	DNA Metabolism	DNA repair	DNA repair, bacterial	0	0	1	0	Unique to γ-1
DNA polymerase IV (EC 2.7.7.7)	DNA Metabolism	DNA repair	DNA repair, bacterial	0	1	0	0	Unique to ε
DNA recombination protein RmuC	DNA Metabolism	DNA repair	DNA repair, bacterial	1	1	1	1	Core
DNA repair exonuclease family protein YhaO	DNA Metabolism	DNA repair	DNA repair, bacterial	1	0	0	0	Unique to Ifr1
DNA repair protein RecN	DNA Metabolism	DNA repair	DNA repair, bacterial	1	1	1	1	Core
DNA-cytosine methyltransferase (EC 2.1.1.37)	DNA Metabolism	DNA repair	DNA repair, bacterial	1	2	1	0	Missing from γ-Lau
Endonuclease IV (EC 3.1.21.2)	DNA Metabolism	DNA repair	DNA repair, bacterial	0	1	0	0	Unique to ε
Exodeoxyribonuclease III (EC 3.1.11.2)	DNA Metabolism	DNA repair	DNA repair, bacterial	2	0	1	2	Missing from ε
Exodeoxyribonuclease VII large subunit (EC 3.1.11.6)	DNA Metabolism	DNA repair	DNA repair, bacterial	1	1	1	1	Core
Exodeoxyribonuclease VII small subunit (EC 3.1.11.6)	DNA Metabolism	DNA repair	DNA repair, bacterial	1	0	1	1	Missing from ε
Exonuclease SbcC	DNA Metabolism	DNA repair	DNA repair, bacterial	2	0	3	0	Shared by Ifr1 and γ-1
Exonuclease SbcD	DNA Metabolism	DNA repair	DNA repair, bacterial	1	0	1	0	Shared by Ifr1 and γ-1
Methyl-directed repair DNA adenine methylase (EC 2.1.1.72)	DNA Metabolism	DNA repair	DNA repair, bacterial	0	0	1	0	Unique to γ-1
Methylated-DNA--protein-cysteine methyltransferase (EC 2.1.1.63)	DNA Metabolism	DNA repair	DNA repair, bacterial	1	0	1	0	Shared by Ifr1 and γ-1
Single-stranded DNA-binding protein	DNA Metabolism	DNA repair	DNA repair, bacterial	2	1	3	1	Core
SOS-response repressor and protease LexA (EC 3.4.21.88)	DNA Metabolism	DNA repair	DNA repair, bacterial	2	0	1	1	Missing from ε
Very-short-patch mismatch repair endonuclease (G-T specific)	DNA Metabolism	DNA repair	DNA repair, bacterial	2	0	1	1	Missing from ε
ATP-dependent helicase DinG/Rad3	DNA Metabolism	DNA repair	DNA repair, bacterial DinG and relatives	0	0	1	0	Unique to γ-1
DinG family ATP-dependent helicase YoaA	DNA Metabolism	DNA repair	DNA repair, bacterial DinG and relatives	1	0	0	1	Shared by Ifr1 and γ-Lau
DNA mismatch repair protein MutL	DNA Metabolism	DNA repair	DNA repair, bacterial MutL-MutS system	1	0	1	1	Missing from ε
DNA mismatch repair protein MutS	DNA Metabolism	DNA repair	DNA repair, bacterial MutL-MutS system	1	0	1	1	Missing from ε
Exodeoxyribonuclease V alpha chain (EC 3.1.11.5)	DNA Metabolism	DNA repair	DNA repair, bacterial RecBCD pathway	1	0	1	0	Shared by Ifr1 and γ-1
Exodeoxyribonuclease V beta chain (EC 3.1.11.5)	DNA Metabolism	DNA repair	DNA repair, bacterial RecBCD pathway	2	0	1	0	Shared by Ifr1 and γ-1
Exodeoxyribonuclease V gamma chain (EC 3.1.11.5)	DNA Metabolism	DNA repair	DNA repair, bacterial RecBCD pathway	1	0	1	0	Shared by Ifr1 and γ-1
Protease III precursor (EC 3.4.24.55)	DNA Metabolism	DNA repair	DNA repair, bacterial RecBCD pathway	1	0	0	0	Unique to Ifr1
RecD-like DNA helicase YrrC	DNA Metabolism	DNA repair	DNA repair, bacterial RecBCD pathway	1	2	4	0	Missing from γ-Lau
ATP-dependent DNA helicase RecQ	DNA Metabolism	DNA repair	DNA repair, bacterial RecFOR pathway	6	2	2	1	Core
DNA recombination and repair protein RecF	DNA Metabolism	DNA repair	DNA repair, bacterial RecFOR pathway	1	0	1	1	Missing from ε
DNA recombination and repair protein RecO	DNA Metabolism	DNA repair	DNA repair, bacterial RecFOR pathway	1	0	1	1	Missing from ε
Recombination protein RecR	DNA Metabolism	DNA repair	DNA repair, bacterial RecFOR pathway	1	1	1	1	Core
Single-stranded-DNA-specific exonuclease RecJ (EC 3.1.-.-)	DNA Metabolism	DNA repair	DNA repair, bacterial RecFOR pathway	1	0	0	0	Unique to Ifr1
Error-prone repair protein UmuD	DNA Metabolism	DNA repair	DNA repair, bacterial UmuCD system	0	0	3	0	Unique to γ-1
Error-prone, lesion bypass DNA polymerase V (UmuC)	DNA Metabolism	DNA repair	DNA repair, bacterial UmuCD system	0	0	1	0	Unique to γ-1
ATP-dependent DNA helicase pcrA (EC 3.6.1.-)	DNA Metabolism	DNA repair	DNA repair, bacterial UvrD and related helicases	1	0	0	1	Shared by Ifr1 and γ-Lau
ATP-dependent DNA helicase Rep	DNA Metabolism	DNA repair	DNA repair, bacterial UvrD and related helicases	1	0	1	1	Missing from ε
ATP-dependent DNA helicase UvrD/PcrA	DNA Metabolism	DNA repair	DNA repair, bacterial UvrD and related helicases	1	0	0	0	Unique to Ifr1
ATP-dependent DNA helicase UvrD/PcrA/Rep, epsilon proteobacterial type 1	DNA Metabolism	DNA repair	DNA repair, bacterial UvrD and related helicases	0	1	0	0	Unique to ε
ATP-dependent DNA helicase UvrD/PcrA/Rep, epsilon proteobacterial type 2	DNA Metabolism	DNA repair	DNA repair, bacterial UvrD and related helicases	0	1	0	0	Unique to ε
Excinuclease ABC subunit A	DNA Metabolism	DNA repair	DNA repair, UvrABC system	1	1	1	1	Core
Excinuclease ABC subunit B	DNA Metabolism	DNA repair	DNA repair, UvrABC system	1	1	1	1	Core
Excinuclease ABC subunit C	DNA Metabolism	DNA repair	DNA repair, UvrABC system	1	1	1	1	Core
RecA protein	DNA Metabolism	DNA repair	RecA and RecX	1	1	1	1	Core
Regulatory protein RecX	DNA Metabolism	DNA repair	RecA and RecX	1	0	0	1	Shared by Ifr1 and γ-Lau
cd06127 DEDDh DNA polymerase III 3'-5' exonuclease domain	DNA Metabolism	DNA replication	DNA replication strays	1	0	0	0	Unique to Ifr1
Error-prone repair homolog of DNA polymerase III alpha subunit (EC 2.7.7.7)	DNA Metabolism	DNA replication	DNA replication strays	1	0	0	0	Unique to Ifr1
DNA topoisomerase I (EC 5.99.1.2)	DNA Metabolism	DNA replication	DNA topoisomerases, Type I, ATP-independent	3	1	1	1	Core
DNA topoisomerase III (EC 5.99.1.2)	DNA Metabolism	DNA replication	DNA topoisomerases, Type I, ATP-independent	0	0	1	0	Unique to γ-1
DNA topoisomerase III, TraE-type (EC 5.99.1.2)	DNA Metabolism	DNA replication	DNA topoisomerases, Type I, ATP-independent	1	0	0	0	Unique to Ifr1
DNA polymerase III subunits gamma and tau (EC 2.7.7.7)	DNA Metabolism	DNA uptake, competence	DNA processing cluster	1	1	1	1	Core
HipA protein	Dormancy and Sporulation	Dormancy and Sporulation - no subcategory	Persister Cells	1	0	0	0	Unique to Ifr1
3-hydroxyacyl-[acyl-carrier-protein] dehydratase, FabZ form (EC 4.2.1.59)	Fatty Acids, Lipids, and Isoprenoids	Fatty acids	Fatty Acid Biosynthesis FASII	1	1	1	1	Core
3-oxoacyl-[acyl-carrier protein] reductase (EC 1.1.1.100)	Fatty Acids, Lipids, and Isoprenoids	Fatty acids	Fatty Acid Biosynthesis FASII	2	3	1	2	Core
3-oxoacyl-[acyl-carrier-protein] synthase, KASI (EC 2.3.1.41)	Fatty Acids, Lipids, and Isoprenoids	Fatty acids	Fatty Acid Biosynthesis FASII	0	0	1	0	Unique to γ-1
4'-phosphopantetheinyl transferase (EC 2.7.8.-)	Fatty Acids, Lipids, and Isoprenoids	Fatty acids	Fatty Acid Biosynthesis FASII	1	1	0	0	Shared by Ifr1 and ε
Acetyl-coenzyme A carboxyl transferase alpha chain (EC 6.4.1.2)	Fatty Acids, Lipids, and Isoprenoids	Fatty acids	Fatty Acid Biosynthesis FASII	1	1	1	1	Core
Acetyl-coenzyme A carboxyl transferase beta chain (EC 6.4.1.2)	Fatty Acids, Lipids, and Isoprenoids	Fatty acids	Fatty Acid Biosynthesis FASII	1	1	1	1	Core
Acyl carrier protein	Fatty Acids, Lipids, and Isoprenoids	Fatty acids	Fatty Acid Biosynthesis FASII	1	1	1	1	Core
Biotin carboxyl carrier protein of acetyl-CoA carboxylase	Fatty Acids, Lipids, and Isoprenoids	Fatty acids	Fatty Acid Biosynthesis FASII	1	0	1	1	Missing from ε
Biotin carboxylase of acetyl-CoA carboxylase (EC 6.3.4.14)	Fatty Acids, Lipids, and Isoprenoids	Fatty acids	Fatty Acid Biosynthesis FASII	1	0	1	1	Missing from ε
Enoyl-[acyl-carrier-protein] reductase [NADH] (EC 1.3.1.9)	Fatty Acids, Lipids, and Isoprenoids	Fatty acids	Fatty Acid Biosynthesis FASII	1	0	1	1	Missing from ε
Holo-[acyl-carrier protein] synthase (EC 2.7.8.7)	Fatty Acids, Lipids, and Isoprenoids	Fatty acids	Fatty Acid Biosynthesis FASII	0	1	0	0	Unique to ε
Malonyl CoA-acyl carrier protein transacylase (EC 2.3.1.39)	Fatty Acids, Lipids, and Isoprenoids	Fatty acids	Fatty Acid Biosynthesis FASII	0	1	1	1	Missing from Ifr1
Enoyl-CoA hydratase (EC 4.2.1.17)	Fatty Acids, Lipids, and Isoprenoids	Fatty acids	Fatty acid metabolism cluster	1	0	0	0	Unique to Ifr1
(2E,6E)-farnesyl diphosphate synthase (EC 2.5.1.10)	Fatty Acids, Lipids, and Isoprenoids	Isoprenoids	Isoprenoinds for Quinones	1	1	1	1	Core
All-trans-hexaprenyl-diphosphate synthase (EC 2.5.1.33)	Fatty Acids, Lipids, and Isoprenoids	Isoprenoids	Isoprenoinds for Quinones	0	1	0	0	Unique to ε
Heptaprenyl diphosphate synthase component I (EC 2.5.1.30)	Fatty Acids, Lipids, and Isoprenoids	Isoprenoids	Isoprenoinds for Quinones	0	0	1	0	Unique to γ-1
Octaprenyl diphosphate synthase (EC 2.5.1.90)	Fatty Acids, Lipids, and Isoprenoids	Isoprenoids	Isoprenoinds for Quinones	1	0	1	1	Missing from ε
Undecaprenyl diphosphate synthase (EC 2.5.1.31)	Fatty Acids, Lipids, and Isoprenoids	Isoprenoids	Isoprenoinds for Quinones	1	1	1	1	Core
1-deoxy-D-xylulose 5-phosphate reductoisomerase (EC 1.1.1.267)	Fatty Acids, Lipids, and Isoprenoids	Isoprenoids	Nonmevalonate Branch of Isoprenoid Biosynthesis	1	1	1	1	Core
2-C-methyl-D-erythritol 2,4-cyclodiphosphate synthase (EC 4.6.1.12)	Fatty Acids, Lipids, and Isoprenoids	Isoprenoids	Nonmevalonate Branch of Isoprenoid Biosynthesis	1	0	1	1	Missing from ε
2-C-methyl-D-erythritol 4-phosphate cytidylyltransferase (EC 2.7.7.60)	Fatty Acids, Lipids, and Isoprenoids	Isoprenoids	Nonmevalonate Branch of Isoprenoid Biosynthesis	1	0	1	1	Missing from ε
4-diphosphocytidyl-2-C-methyl-D-erythritol kinase (EC 2.7.1.148)	Fatty Acids, Lipids, and Isoprenoids	Isoprenoids	Nonmevalonate Branch of Isoprenoid Biosynthesis	0	1	1	1	Missing from Ifr1
Cardiolipin synthetase (EC 2.7.8.-)	Fatty Acids, Lipids, and Isoprenoids	Phospholipids	Cardiolipin synthesis	3	0	0	0	Unique to Ifr1
1-acyl-sn-glycerol-3-phosphate acyltransferase (EC 2.3.1.51)	Fatty Acids, Lipids, and Isoprenoids	Phospholipids	Glycerolipid and Glycerophospholipid Metabolism in Bacteria	1	0	0	0	Unique to Ifr1
Aldehyde dehydrogenase (EC 1.2.1.3)	Fatty Acids, Lipids, and Isoprenoids	Phospholipids	Glycerolipid and Glycerophospholipid Metabolism in Bacteria	1	0	0	0	Unique to Ifr1
CDP-diacylglycerol--glycerol-3-phosphate 3-phosphatidyltransferase (EC 2.7.8.5)	Fatty Acids, Lipids, and Isoprenoids	Phospholipids	Glycerolipid and Glycerophospholipid Metabolism in Bacteria	2	2	2	2	Core
CDP-diacylglycerol--serine O-phosphatidyltransferase (EC 2.7.8.8)	Fatty Acids, Lipids, and Isoprenoids	Phospholipids	Glycerolipid and Glycerophospholipid Metabolism in Bacteria	1	0	1	1	Missing from ε
Diacylglycerol kinase (EC 2.7.1.107)	Fatty Acids, Lipids, and Isoprenoids	Phospholipids	Glycerolipid and Glycerophospholipid Metabolism in Bacteria	1	1	1	1	Core
Glycerol-3-phosphate dehydrogenase [NAD(P)+] (EC 1.1.1.94)	Fatty Acids, Lipids, and Isoprenoids	Phospholipids	Glycerolipid and Glycerophospholipid Metabolism in Bacteria	1	1	1	1	Core
Phosphatidate cytidylyltransferase (EC 2.7.7.41)	Fatty Acids, Lipids, and Isoprenoids	Phospholipids	Glycerolipid and Glycerophospholipid Metabolism in Bacteria	1	1	1	1	Core
Phosphatidylserine decarboxylase (EC 4.1.1.65)	Fatty Acids, Lipids, and Isoprenoids	Phospholipids	Glycerolipid and Glycerophospholipid Metabolism in Bacteria	1	1	1	1	Core
Dipeptide transport system permease protein DppC (TC 3.A.1.5.2)	Membrane Transport	ABC transporters	ABC transporter dipeptide (TC 3.A.1.5.2)	0	1	1	1	Missing from Ifr1
Dipeptide-binding ABC transporter, periplasmic substrate-binding component (TC 3.A.1.5.2)	Membrane Transport	ABC transporters	ABC transporter dipeptide (TC 3.A.1.5.2)	1	2	1	0	Missing from γ-Lau
Oligopeptide ABC transporter, periplasmic oligopeptide-binding protein OppA (TC 3.A.1.5.1)	Membrane Transport	ABC transporters	ABC transporter oligopeptide (TC 3.A.1.5.1)	2	0	0	0	Unique to Ifr1
Oligopeptide transport ATP-binding protein OppD (TC 3.A.1.5.1)	Membrane Transport	ABC transporters	ABC transporter oligopeptide (TC 3.A.1.5.1)	2	0	0	0	Unique to Ifr1
Oligopeptide transport ATP-binding protein OppF (TC 3.A.1.5.1)	Membrane Transport	ABC transporters	ABC transporter oligopeptide (TC 3.A.1.5.1)	2	0	0	0	Unique to Ifr1
Oligopeptide transport system permease protein OppB (TC 3.A.1.5.1)	Membrane Transport	ABC transporters	ABC transporter oligopeptide (TC 3.A.1.5.1)	2	0	0	0	Unique to Ifr1
Oligopeptide transport system permease protein OppC (TC 3.A.1.5.1)	Membrane Transport	ABC transporters	ABC transporter oligopeptide (TC 3.A.1.5.1)	1	0	0	0	Unique to Ifr1
HupE-UreJ family metal transporter	Membrane Transport	Cation transporters	Transport of Nickel and Cobalt	0	0	1	0	Unique to γ-1
Predicted cobalt transporter CbtC	Membrane Transport	Cation transporters	Transport of Nickel and Cobalt	0	1	0	0	Unique to ε
Biopolymer transport protein ExbD/TolR	Membrane Transport	Membrane Transport - no subcategory	Ton and Tol transport systems	2	1	1	1	Core
Ferric siderophore transport system, biopolymer transport protein ExbB	Membrane Transport	Membrane Transport - no subcategory	Ton and Tol transport systems	1	1	0	0	Shared by Ifr1 and ε
Ferric siderophore transport system, periplasmic binding protein TonB	Membrane Transport	Membrane Transport - no subcategory	Ton and Tol transport systems	0	1	0	1	Shared by ε and γ-Lau
MotA/TolQ/ExbB proton channel family protein	Membrane Transport	Membrane Transport - no subcategory	Ton and Tol transport systems	2	0	2	1	Missing from ε
Outer membrane receptor for ferric coprogen and ferric-rhodotorulic acid	Membrane Transport	Membrane Transport - no subcategory	Ton and Tol transport systems	0	3	0	0	Unique to ε
Protein-L-isoaspartate O-methyltransferase (EC 2.1.1.77)	Membrane Transport	Membrane Transport - no subcategory	Ton and Tol transport systems	2	1	2	2	Core
Tol biopolymer transport system, TolR protein	Membrane Transport	Membrane Transport - no subcategory	Ton and Tol transport systems	1	1	1	1	Core
TolA protein	Membrane Transport	Membrane Transport - no subcategory	Ton and Tol transport systems	1	0	1	1	Missing from ε
tolB protein precursor, periplasmic protein involved in the tonb-independent uptake of group A colicins	Membrane Transport	Membrane Transport - no subcategory	Ton and Tol transport systems	1	0	0	0	Unique to Ifr1
TonB-dependent receptor	Membrane Transport	Membrane Transport - no subcategory	Ton and Tol transport systems	1	1	2	0	Missing from γ-Lau
Type I secretion outer membrane protein, TolC precursor	Membrane Transport	Membrane Transport - no subcategory	Ton and Tol transport systems	1	0	1	1	Missing from ε
Conjugative transfer protein s043	Membrane Transport	Protein and nucleoprotein secretion system, Type IV	Conjugative transfer	0	0	1	0	Unique to γ-1
Ync	Membrane Transport	Protein and nucleoprotein secretion system, Type IV	Conjugative transfer	0	0	3	0	Unique to γ-1
Ynd	Membrane Transport	Protein and nucleoprotein secretion system, Type IV	Conjugative transfer	0	0	1	0	Unique to γ-1
Conjugative signal peptidase TrhF	Membrane Transport	Protein and nucleoprotein secretion system, Type IV	IncF Conjugal Transfer System	1	0	1	0	Shared by Ifr1 and γ-1
IncF plasmid conjugative transfer pilus assembly protein TraB	Membrane Transport	Protein and nucleoprotein secretion system, Type IV	IncF Conjugal Transfer System	0	0	1	0	Unique to γ-1
IncF plasmid conjugative transfer pilus assembly protein TraC	Membrane Transport	Protein and nucleoprotein secretion system, Type IV	IncF Conjugal Transfer System	1	0	1	0	Shared by Ifr1 and γ-1
IncF plasmid conjugative transfer pilus assembly protein TraE	Membrane Transport	Protein and nucleoprotein secretion system, Type IV	IncF Conjugal Transfer System	1	0	1	0	Shared by Ifr1 and γ-1
IncF plasmid conjugative transfer pilus assembly protein TraF	Membrane Transport	Protein and nucleoprotein secretion system, Type IV	IncF Conjugal Transfer System	0	0	1	0	Unique to γ-1
IncF plasmid conjugative transfer pilus assembly protein TraH	Membrane Transport	Protein and nucleoprotein secretion system, Type IV	IncF Conjugal Transfer System	1	0	1	0	Shared by Ifr1 and γ-1
IncF plasmid conjugative transfer pilus assembly protein TraK	Membrane Transport	Protein and nucleoprotein secretion system, Type IV	IncF Conjugal Transfer System	0	0	1	0	Unique to γ-1
IncF plasmid conjugative transfer pilus assembly protein TraL	Membrane Transport	Protein and nucleoprotein secretion system, Type IV	IncF Conjugal Transfer System	0	0	1	0	Unique to γ-1
IncF plasmid conjugative transfer pilus assembly protein TraU	Membrane Transport	Protein and nucleoprotein secretion system, Type IV	IncF Conjugal Transfer System	0	0	1	0	Unique to γ-1
IncF plasmid conjugative transfer pilus assembly protein TraW	Membrane Transport	Protein and nucleoprotein secretion system, Type IV	IncF Conjugal Transfer System	0	0	1	0	Unique to γ-1
IncF plasmid conjugative transfer protein TraD	Membrane Transport	Protein and nucleoprotein secretion system, Type IV	IncF Conjugal Transfer System	0	0	1	0	Unique to γ-1
IncF plasmid conjugative transfer protein TraG	Membrane Transport	Protein and nucleoprotein secretion system, Type IV	IncF Conjugal Transfer System	0	0	1	0	Unique to γ-1
IncF plasmid conjugative transfer protein TraN	Membrane Transport	Protein and nucleoprotein secretion system, Type IV	IncF Conjugal Transfer System	1	0	1	0	Shared by Ifr1 and γ-1
ATPase required for both assembly of type IV secretion complex and secretion of T-DNA complex, VirB11	Membrane Transport	Protein and nucleoprotein secretion system, Type IV	pVir Plasmid of Campylobacter	1	0	0	0	Unique to Ifr1
ATPase required for both assembly of type IV secretion complex and secretion of T-DNA complex, VirB4	Membrane Transport	Protein and nucleoprotein secretion system, Type IV	pVir Plasmid of Campylobacter	1	0	0	0	Unique to Ifr1
Coupling protein VirD4, ATPase required for T-DNA transfer	Membrane Transport	Protein and nucleoprotein secretion system, Type IV	pVir Plasmid of Campylobacter	1	0	0	0	Unique to Ifr1
Inner membrane protein forms channel for type IV secretion of T-DNA complex, VirB8	Membrane Transport	Protein and nucleoprotein secretion system, Type IV	pVir Plasmid of Campylobacter	1	0	0	0	Unique to Ifr1
3-dehydroquinate synthase (EC 4.2.3.4)	Membrane Transport	Protein and nucleoprotein secretion system, Type IV	Type IV pilus	1	1	1	1	Core
Multimodular transpeptidase-transglycosylase (EC 2.4.1.129) (EC 3.4.-.-)	Membrane Transport	Protein and nucleoprotein secretion system, Type IV	Type IV pilus	2	1	2	2	Core
PilS cassette	Membrane Transport	Protein and nucleoprotein secretion system, Type IV	Type IV pilus	0	0	0	1	Unique to γ-Lau
Twitching motility protein PilT	Membrane Transport	Protein and nucleoprotein secretion system, Type IV	Type IV pilus	2	2	1	1	Core
Type IV fimbriae expression regulatory protein PilR	Membrane Transport	Protein and nucleoprotein secretion system, Type IV	Type IV pilus	1	0	2	0	Shared by Ifr1 and γ-1
Type IV fimbrial assembly protein PilC	Membrane Transport	Protein and nucleoprotein secretion system, Type IV	Type IV pilus	2	0	0	1	Shared by Ifr1 and γ-Lau
Type IV fimbrial assembly, ATPase PilB	Membrane Transport	Protein and nucleoprotein secretion system, Type IV	Type IV pilus	1	2	0	1	Missing from γ-1
Type IV fimbrial biogenesis protein PilY1	Membrane Transport	Protein and nucleoprotein secretion system, Type IV	Type IV pilus	0	0	0	1	Unique to γ-Lau
Type IV pilus biogenesis protein PilM	Membrane Transport	Protein and nucleoprotein secretion system, Type IV	Type IV pilus	1	0	0	1	Shared by Ifr1 and γ-Lau
Type IV pilus biogenesis protein PilN	Membrane Transport	Protein and nucleoprotein secretion system, Type IV	Type IV pilus	2	0	0	1	Shared by Ifr1 and γ-Lau
Type IV pilus biogenesis protein PilO	Membrane Transport	Protein and nucleoprotein secretion system, Type IV	Type IV pilus	1	0	0	1	Shared by Ifr1 and γ-Lau
Type IV pilus biogenesis protein PilP	Membrane Transport	Protein and nucleoprotein secretion system, Type IV	Type IV pilus	0	0	0	1	Unique to γ-Lau
Type IV pilus biogenesis protein PilQ	Membrane Transport	Protein and nucleoprotein secretion system, Type IV	Type IV pilus	1	1	0	1	Missing from γ-1
Deoxyribonuclease TatD	Membrane Transport	Protein translocation across cytoplasmic membrane	Twin-arginine translocation system	0	0	1	0	Unique to γ-1
Twin-arginine translocation protein TatA	Membrane Transport	Protein translocation across cytoplasmic membrane	Twin-arginine translocation system	1	1	1	1	Core
Twin-arginine translocation protein TatB	Membrane Transport	Protein translocation across cytoplasmic membrane	Twin-arginine translocation system	1	1	1	1	Core
Twin-arginine translocation protein TatC	Membrane Transport	Protein translocation across cytoplasmic membrane	Twin-arginine translocation system	1	1	1	1	Core
TRAP-type C4-dicarboxylate transport system, large permease component	Membrane Transport	TRAP transporters	TRAP Transporter collection	1	0	1	0	Shared by Ifr1 and γ-1
TRAP-type C4-dicarboxylate transport system, periplasmic component	Membrane Transport	TRAP transporters	TRAP Transporter collection	1	0	1	0	Shared by Ifr1 and γ-1
TRAP-type C4-dicarboxylate transport system, small permease component	Membrane Transport	TRAP transporters	TRAP Transporter collection	0	0	1	0	Unique to γ-1
TRAP dicarboxylate transporter, DctM subunit, unknown substrate 6	Membrane Transport	TRAP transporters	TRAP Transporter unknown substrate 6	1	1	1	1	Core
TRAP dicarboxylate transporter, DctQ subunit, unknown substrate 6	Membrane Transport	TRAP transporters	TRAP Transporter unknown substrate 6	1	1	1	1	Core
TRAP transporter solute receptor, unknown substrate 6	Membrane Transport	TRAP transporters	TRAP Transporter unknown substrate 6	1	1	1	1	Core
TRAP transporter solute receptor, TAXI family precursor	Membrane Transport	TRAP transporters	TRAP Transporter unknown substrate 9	0	0	0	1	Unique to γ-Lau
TRAP-type uncharacterized transport system, fused permease component	Membrane Transport	TRAP transporters	TRAP Transporter unknown substrate 9	0	0	0	1	Unique to γ-Lau
Na+/H+ antiporter NhaA type	Membrane Transport	Uni- Sym- and Antiporters	NhaA, NhaD and Sodium-dependent phosphate transporters	1	0	1	1	Missing from ε
Na+/H+ antiporter NhaD type	Membrane Transport	Uni- Sym- and Antiporters	NhaA, NhaD and Sodium-dependent phosphate transporters	2	1	1	2	Core
Sodium-dependent phosphate transporter	Membrane Transport	Uni- Sym- and Antiporters	NhaA, NhaD and Sodium-dependent phosphate transporters	1	0	3	0	Shared by Ifr1 and γ-1
2-hydroxy-6-oxo-6-phenylhexa-2,4-dienoate hydrolase (EC 3.7.1.-)	Metabolism of Aromatic Compounds	Peripheral pathways for catabolism of aromatic compounds	Biphenyl Degradation	1	0	0	0	Unique to Ifr1
2-keto-4-pentenoate hydratase (EC 4.2.1.80)	Metabolism of Aromatic Compounds	Peripheral pathways for catabolism of aromatic compounds	Biphenyl Degradation	1	0	0	0	Unique to Ifr1
biphenyl-2,3-diol 1,2-dioxygenase III-related protein	Metabolism of Aromatic Compounds	Peripheral pathways for catabolism of aromatic compounds	Biphenyl Degradation	1	0	0	0	Unique to Ifr1
3-dehydroquinate dehydratase II (EC 4.2.1.10)	Metabolism of Aromatic Compounds	Peripheral pathways for catabolism of aromatic compounds	Quinate degradation	1	1	1	1	Core
DUF1022 domain-containing protein	Miscellaneous	Miscellaneous - no subcategory	Broadly distributed proteins not in subsystems	0	0	0	1	Unique to γ-Lau
FIG002473: Protein YcaR in KDO2-Lipid A biosynthesis cluster	Miscellaneous	Miscellaneous - no subcategory	Broadly distributed proteins not in subsystems	1	0	1	1	Missing from ε
UPF0225 protein YchJ	Miscellaneous	Miscellaneous - no subcategory	Broadly distributed proteins not in subsystems	0	0	1	0	Unique to γ-1
YbbL ABC transporter ATP-binding protein	Miscellaneous	Miscellaneous - no subcategory	Broadly distributed proteins not in subsystems	1	0	0	0	Unique to Ifr1
YciL protein	Miscellaneous	Miscellaneous - no subcategory	Broadly distributed proteins not in subsystems	1	0	1	1	Missing from ε
DedA protein	Miscellaneous	Miscellaneous - no subcategory	DedA family of inner membrane proteins	1	0	1	1	Missing from ε
O-succinylbenzoate synthase (EC 4.2.1.113)	Miscellaneous	Miscellaneous - no subcategory	Muconate lactonizing enzyme family	1	0	1	1	Missing from ε
Alpha-ribazole-5'-phosphate phosphatase (EC 3.1.3.73)	Miscellaneous	Miscellaneous - no subcategory	Phosphoglycerate mutase protein family	1	1	2	1	Core
Carboxyl-terminal protease (EC 3.4.21.102)	Miscellaneous	Miscellaneous - no subcategory	Phosphoglycerate mutase protein family	1	1	1	1	Core
Putative periplasmic protein YibQ, distant homology with nucleoside diphosphatase and polysaccharide deacetylase	Miscellaneous	Miscellaneous - no subcategory	Phosphoglycerate mutase protein family	0	0	1	1	Shared by γ-1 and γ-Lau
Tungsten-containing aldehyde:ferredoxin oxidoreductase (EC 1.2.7.5)	Miscellaneous	Miscellaneous - no subcategory	Tungstate strays	0	0	1	1	Shared by γ-1 and γ-Lau
Flagellar basal-body rod modification protein FlgD	Motility and Chemotaxis	Flagellar motility in Prokaryota	Flagellar motility	0	1	0	0	Unique to ε
Flagellar biosynthesis protein FlhA	Motility and Chemotaxis	Flagellar motility in Prokaryota	Flagellar motility	0	1	0	0	Unique to ε
Flagellar biosynthesis protein FlhB	Motility and Chemotaxis	Flagellar motility in Prokaryota	Flagellar motility	0	1	0	0	Unique to ε
Flagellar biosynthesis protein FlhF	Motility and Chemotaxis	Flagellar motility in Prokaryota	Flagellar motility	0	1	0	0	Unique to ε
Flagellar biosynthesis protein FliR	Motility and Chemotaxis	Flagellar motility in Prokaryota	Flagellar motility	0	1	0	0	Unique to ε
Flagellar L-ring protein FlgH	Motility and Chemotaxis	Flagellar motility in Prokaryota	Flagellar motility	0	1	0	0	Unique to ε
Flagellar motor rotation protein MotA	Motility and Chemotaxis	Flagellar motility in Prokaryota	Flagellar motility	0	1	1	0	Shared by ε and γ-1
Flagellar motor rotation protein MotB	Motility and Chemotaxis	Flagellar motility in Prokaryota	Flagellar motility	0	1	2	1	Missing from Ifr1
Flagellar motor switch protein FliM	Motility and Chemotaxis	Flagellar motility in Prokaryota	Flagellar motility	0	1	0	0	Unique to ε
Flagellar motor switch protein FliN	Motility and Chemotaxis	Flagellar motility in Prokaryota	Flagellar motility	0	2	0	0	Unique to ε
Flagellar synthesis regulator FleN	Motility and Chemotaxis	Flagellar motility in Prokaryota	Flagellar motility	0	1	0	0	Unique to ε
Flagellin	Motility and Chemotaxis	Flagellar motility in Prokaryota	Flagellar motility	0	1	0	0	Unique to ε
Flagellum-specific ATP synthase FliI	Motility and Chemotaxis	Flagellar motility in Prokaryota	Flagellar motility	0	1	0	1	Shared by ε and γ-Lau
Motility integral membrane protein	Motility and Chemotaxis	Flagellar motility in Prokaryota	Flagellar motility	0	1	0	0	Unique to ε
Nitric oxide -responding transcriptional regulator Dnr (Crp/Fnr family)	Nitrogen Metabolism	Denitrification	Denitrification	3	0	1	1	Missing from ε
Nitric oxide reductase activation protein NorD	Nitrogen Metabolism	Denitrification	Denitrifying reductase gene clusters	2	0	1	2	Missing from ε
Nitric oxide reductase activation protein NorE	Nitrogen Metabolism	Denitrification	Denitrifying reductase gene clusters	2	0	2	1	Missing from ε
Nitric oxide reductase activation protein NorQ	Nitrogen Metabolism	Denitrification	Denitrifying reductase gene clusters	2	0	1	2	Missing from ε
Nitric-oxide reductase subunit B (EC 1.7.99.7)	Nitrogen Metabolism	Denitrification	Denitrifying reductase gene clusters	1	1	1	1	Core
Nitric-oxide reductase subunit C (EC 1.7.99.7)	Nitrogen Metabolism	Denitrification	Denitrifying reductase gene clusters	1	1	2	1	Core
Nitrous oxide reductase maturation protein NosD	Nitrogen Metabolism	Denitrification	Denitrifying reductase gene clusters	2	2	2	1	Core
Nitrous oxide reductase maturation protein NosF (ATPase)	Nitrogen Metabolism	Denitrification	Denitrifying reductase gene clusters	1	1	1	1	Core
Nitrous oxide reductase maturation protein, outer-membrane lipoprotein NosL	Nitrogen Metabolism	Denitrification	Denitrifying reductase gene clusters	0	1	0	1	Shared by ε and γ-Lau
Nitrous oxide reductase maturation transmembrane protein NosY	Nitrogen Metabolism	Denitrification	Denitrifying reductase gene clusters	1	1	1	1	Core
Nitrous-oxide reductase (EC 1.7.99.6)	Nitrogen Metabolism	Denitrification	Denitrifying reductase gene clusters	1	2	1	1	Core
Ammonium transporter	Nitrogen Metabolism	Nitrogen Metabolism - no subcategory	Ammonia assimilation	3	2	2	2	Core
Ferredoxin-dependent glutamate synthase (EC 1.4.7.1)	Nitrogen Metabolism	Nitrogen Metabolism - no subcategory	Ammonia assimilation	2	0	0	0	Unique to Ifr1
Glutamate synthase [NADPH] large chain (EC 1.4.1.13)	Nitrogen Metabolism	Nitrogen Metabolism - no subcategory	Ammonia assimilation	4	1	3	2	Core
Glutamate synthase [NADPH] small chain (EC 1.4.1.13)	Nitrogen Metabolism	Nitrogen Metabolism - no subcategory	Ammonia assimilation	0	2	1	1	Missing from Ifr1
Glutamate-ammonia-ligase adenylyltransferase (EC 2.7.7.42)	Nitrogen Metabolism	Nitrogen Metabolism - no subcategory	Ammonia assimilation	1	0	1	1	Missing from ε
Glutamine synthetase type I (EC 6.3.1.2)	Nitrogen Metabolism	Nitrogen Metabolism - no subcategory	Ammonia assimilation	1	1	1	1	Core
Nitrogen regulatory protein P-II	Nitrogen Metabolism	Nitrogen Metabolism - no subcategory	Ammonia assimilation	2	1	2	1	Core
Cytochrome c-type protein NapC	Nitrogen Metabolism	Nitrogen Metabolism - no subcategory	Nitrate and nitrite ammonification	4	0	3	1	Missing from ε
Ferredoxin-type protein NapF (periplasmic nitrate reductase)	Nitrogen Metabolism	Nitrogen Metabolism - no subcategory	Nitrate and nitrite ammonification	1	1	1	0	Missing from γ-Lau
Ferredoxin-type protein NapG (periplasmic nitrate reductase)	Nitrogen Metabolism	Nitrogen Metabolism - no subcategory	Nitrate and nitrite ammonification	2	2	2	2	Core
Nitrate reductase cytochrome c550-type subunit	Nitrogen Metabolism	Nitrogen Metabolism - no subcategory	Nitrate and nitrite ammonification	1	1	1	1	Core
Nitrate/nitrite response regulator protein	Nitrogen Metabolism	Nitrogen Metabolism - no subcategory	Nitrate and nitrite ammonification	1	0	1	1	Missing from ε
Nitrate/nitrite sensor protein (EC 2.7.3.-)	Nitrogen Metabolism	Nitrogen Metabolism - no subcategory	Nitrate and nitrite ammonification	2	0	1	1	Missing from ε
Nitrate/nitrite transporter	Nitrogen Metabolism	Nitrogen Metabolism - no subcategory	Nitrate and nitrite ammonification	1	1	1	1	Core
Nitrite reductase [NAD(P)H] large subunit (EC 1.7.1.4)	Nitrogen Metabolism	Nitrogen Metabolism - no subcategory	Nitrate and nitrite ammonification	1	0	1	1	Missing from ε
Nitrite reductase [NAD(P)H] small subunit (EC 1.7.1.4)	Nitrogen Metabolism	Nitrogen Metabolism - no subcategory	Nitrate and nitrite ammonification	0	0	1	1	Shared by γ-1 and γ-Lau
Nitrite reductase probable [NAD(P)H] subunit (EC 1.7.1.4)	Nitrogen Metabolism	Nitrogen Metabolism - no subcategory	Nitrate and nitrite ammonification	0	0	1	1	Shared by γ-1 and γ-Lau
Polyferredoxin NapH (periplasmic nitrate reductase)	Nitrogen Metabolism	Nitrogen Metabolism - no subcategory	Nitrate and nitrite ammonification	2	2	2	2	Core
NnrS protein involved in response to NO	Nitrogen Metabolism	Nitrogen Metabolism - no subcategory	Nitrosative stress	1	2	1	1	Core
Dimeric dUTPase (EC 3.6.1.23)	Nucleosides and Nucleotides	Detoxification	Housecleaning nucleoside triphosphate pyrophosphatases	1	1	0	0	Shared by Ifr1 and ε
Nucleoside triphosphate pyrophosphohydrolase MazG (EC 3.6.1.8)	Nucleosides and Nucleotides	Detoxification	Nucleoside triphosphate pyrophosphohydrolase MazG	1	0	1	0	Shared by Ifr1 and γ-1
ADP compounds hydrolase NudE (EC 3.6.1.-)	Nucleosides and Nucleotides	Detoxification	Nudix proteins (nucleoside triphosphate hydrolases)	0	0	1	0	Unique to γ-1
Deoxyuridine 5'-triphosphate nucleotidohydrolase (EC 3.6.1.23)	Nucleosides and Nucleotides	Detoxification	Nudix proteins (nucleoside triphosphate hydrolases)	0	0	1	1	Shared by γ-1 and γ-Lau
N-methylhydantoinase A (EC 3.5.2.14)	Nucleosides and Nucleotides	Nucleosides and Nucleotides - no subcategory	Hydantoin metabolism	4	0	1	0	Shared by Ifr1 and γ-1
N-methylhydantoinase B (EC 3.5.2.14)	Nucleosides and Nucleotides	Nucleosides and Nucleotides - no subcategory	Hydantoin metabolism	1	0	1	0	Shared by Ifr1 and γ-1
Ribonucleotide reductase of class Ia (aerobic), alpha subunit (EC 1.17.4.1)	Nucleosides and Nucleotides	Nucleosides and Nucleotides - no subcategory	Ribonucleotide reduction	4	1	1	1	Core
Ribonucleotide reductase of class Ia (aerobic), beta subunit (EC 1.17.4.1)	Nucleosides and Nucleotides	Nucleosides and Nucleotides - no subcategory	Ribonucleotide reduction	2	1	1	1	Core
Ribonucleotide reductase transcriptional regulator NrdR	Nucleosides and Nucleotides	Nucleosides and Nucleotides - no subcategory	Ribonucleotide reduction	1	0	1	0	Shared by Ifr1 and γ-1
Amidophosphoribosyltransferase (EC 2.4.2.14)	Nucleosides and Nucleotides	Purines	De Novo Purine Biosynthesis	1	1	1	1	Core
Phosphoribosylamine--glycine ligase (EC 6.3.4.13)	Nucleosides and Nucleotides	Purines	De Novo Purine Biosynthesis	1	1	1	1	Core
Phosphoribosylaminoimidazole-succinocarboxamide synthase (EC 6.3.2.6)	Nucleosides and Nucleotides	Purines	De Novo Purine Biosynthesis	1	1	1	1	Core
Phosphoribosylformylglycinamidine cyclo-ligase (EC 6.3.3.1)	Nucleosides and Nucleotides	Purines	De Novo Purine Biosynthesis	1	1	1	1	Core
Phosphoribosylformylglycinamidine synthase, glutamine amidotransferase subunit (EC 6.3.5.3)	Nucleosides and Nucleotides	Purines	De Novo Purine Biosynthesis	0	1	0	0	Unique to ε
Phosphoribosylformylglycinamidine synthase, synthetase subunit (EC 6.3.5.3)	Nucleosides and Nucleotides	Purines	De Novo Purine Biosynthesis	0	1	0	0	Unique to ε
Ribose-phosphate pyrophosphokinase (EC 2.7.6.1)	Nucleosides and Nucleotides	Purines	De Novo Purine Biosynthesis	1	1	1	1	Core
5'-nucleotidase (EC 3.1.3.5)	Nucleosides and Nucleotides	Purines	Purine conversions	1	1	1	0	Missing from γ-Lau
Adenine phosphoribosyltransferase (EC 2.4.2.7)	Nucleosides and Nucleotides	Purines	Purine conversions	0	1	0	0	Unique to ε
Adenosine deaminase (EC 3.5.4.4)	Nucleosides and Nucleotides	Purines	Purine conversions	0	0	0	1	Unique to γ-Lau
Adenylate kinase (EC 2.7.4.3)	Nucleosides and Nucleotides	Purines	Purine conversions	1	2	3	3	Core
Adenylosuccinate synthetase (EC 6.3.4.4)	Nucleosides and Nucleotides	Purines	Purine conversions	1	1	1	1	Core
dNTP triphosphohydrolase, broad substrate specificity, subgroup 3	Nucleosides and Nucleotides	Purines	Purine conversions	0	0	0	1	Unique to γ-Lau
Guanylate kinase (EC 2.7.4.8)	Nucleosides and Nucleotides	Purines	Purine conversions	1	1	1	1	Core
Inosine-5'-monophosphate dehydrogenase (EC 1.1.1.205)	Nucleosides and Nucleotides	Purines	Purine conversions	0	0	1	0	Unique to γ-1
Nucleoside diphosphate kinase (EC 2.7.4.6)	Nucleosides and Nucleotides	Purines	Purine conversions	0	1	0	0	Unique to ε
Polyphosphate kinase (EC 2.7.4.1)	Nucleosides and Nucleotides	Purines	Purine conversions	0	1	0	1	Shared by ε and γ-Lau
Guanine deaminase (EC 3.5.4.3)	Nucleosides and Nucleotides	Purines	Purine Utilization	0	0	1	0	Unique to γ-1
Bis(5'-nucleosyl)-tetraphosphatase (asymmetrical) (EC 3.6.1.17)	Nucleosides and Nucleotides	Pyrimidines	pyrimidine conversions	0	0	1	0	Unique to γ-1
CTP synthase (EC 6.3.4.2)	Nucleosides and Nucleotides	Pyrimidines	pyrimidine conversions	1	1	1	1	Core
Cytidylate kinase (EC 2.7.4.25)	Nucleosides and Nucleotides	Pyrimidines	pyrimidine conversions	1	0	1	1	Missing from ε
Deoxycytidine triphosphate deaminase (EC 3.5.4.13)	Nucleosides and Nucleotides	Pyrimidines	pyrimidine conversions	0	0	1	1	Shared by γ-1 and γ-Lau
Purine nucleoside phosphorylase (EC 2.4.2.1)	Nucleosides and Nucleotides	Pyrimidines	pyrimidine conversions	0	0	2	0	Unique to γ-1
Thymidylate kinase (EC 2.7.4.9)	Nucleosides and Nucleotides	Pyrimidines	pyrimidine conversions	1	1	1	1	Core
Glutaredoxin	Phages, Prophages, Transposable elements, Plasmids	Phages, Prophages	Phage DNA synthesis	1	0	1	1	Missing from ε
Phage portal protein	Phages, Prophages, Transposable elements, Plasmids	Phages, Prophages	Phage packaging machinery	0	0	1	0	Unique to γ-1
Phage terminase, large subunit	Phages, Prophages, Transposable elements, Plasmids	Phages, Prophages	Phage packaging machinery	0	1	1	0	Shared by ε and γ-1
DNA polymerase (EC 2.7.7.7), phage-associated	Phages, Prophages, Transposable elements, Plasmids	Phages, Prophages	Phage replication	0	0	1	1	Shared by γ-1 and γ-Lau
DNA polymerase III alpha subunit (EC 2.7.7.7)	Phages, Prophages, Transposable elements, Plasmids	Phages, Prophages	Phage replication	1	1	1	1	Core
Phage tail fiber protein	Phages, Prophages, Transposable elements, Plasmids	Phages, Prophages	Phage tail fiber proteins	0	0	3	0	Unique to γ-1
Phage tail fibers	Phages, Prophages, Transposable elements, Plasmids	Phages, Prophages	Phage tail fiber proteins	0	0	1	0	Unique to γ-1
Phage tail completion protein	Phages, Prophages, Transposable elements, Plasmids	Phages, Prophages	Phage tail proteins 2	0	0	1	0	Unique to γ-1
Phage tail sheath monomer	Phages, Prophages, Transposable elements, Plasmids	Phages, Prophages	Phage tail proteins 2	0	0	2	0	Unique to γ-1
Integron integrase IntIPac	Phages, Prophages, Transposable elements, Plasmids	Phages, Prophages, Transposable elements, Plasmids - no subcategory	Integrons	0	1	0	0	Unique to ε
Phosphate ABC transporter, periplasmic phosphate-binding protein PstS (TC 3.A.1.7.1)	Phosphorus Metabolism	Phosphorus Metabolism - no subcategory	High affinity phosphate transporter and control of PHO regulon	2	0	4	0	Shared by Ifr1 and γ-1
Phosphate regulon sensor protein PhoR (SphS) (EC 2.7.13.3)	Phosphorus Metabolism	Phosphorus Metabolism - no subcategory	High affinity phosphate transporter and control of PHO regulon	1	0	3	0	Shared by Ifr1 and γ-1
Phosphate regulon transcriptional regulatory protein PhoB (SphR)	Phosphorus Metabolism	Phosphorus Metabolism - no subcategory	High affinity phosphate transporter and control of PHO regulon	1	1	2	0	Missing from γ-Lau
Phosphate transport ATP-binding protein PstB (TC 3.A.1.7.1)	Phosphorus Metabolism	Phosphorus Metabolism - no subcategory	High affinity phosphate transporter and control of PHO regulon	1	0	0	0	Unique to Ifr1
Phosphate transport system permease protein PstA (TC 3.A.1.7.1)	Phosphorus Metabolism	Phosphorus Metabolism - no subcategory	High affinity phosphate transporter and control of PHO regulon	1	0	0	0	Unique to Ifr1
Phosphate transport system permease protein PstC (TC 3.A.1.7.1)	Phosphorus Metabolism	Phosphorus Metabolism - no subcategory	High affinity phosphate transporter and control of PHO regulon	2	0	1	0	Shared by Ifr1 and γ-1
Phosphate transport system regulatory protein PhoU	Phosphorus Metabolism	Phosphorus Metabolism - no subcategory	High affinity phosphate transporter and control of PHO regulon	2	0	0	0	Unique to Ifr1
Alkaline phosphatase (EC 3.1.3.1)	Phosphorus Metabolism	Phosphorus Metabolism - no subcategory	Phosphate metabolism	1	2	4	0	Missing from γ-Lau
Exopolyphosphatase (EC 3.6.1.11)	Phosphorus Metabolism	Phosphorus Metabolism - no subcategory	Phosphate metabolism	2	1	1	1	Core
Inorganic pyrophosphatase (EC 3.6.1.1)	Phosphorus Metabolism	Phosphorus Metabolism - no subcategory	Phosphate metabolism	1	0	0	1	Shared by Ifr1 and γ-Lau
Manganese-dependent inorganic pyrophosphatase (EC 3.6.1.1)	Phosphorus Metabolism	Phosphorus Metabolism - no subcategory	Phosphate metabolism	0	1	0	0	Unique to ε
NAD(P) transhydrogenase alpha subunit (EC 1.6.1.2)	Phosphorus Metabolism	Phosphorus Metabolism - no subcategory	Phosphate metabolism	2	0	0	2	Shared by Ifr1 and γ-Lau
NAD(P) transhydrogenase subunit beta (EC 1.6.1.2)	Phosphorus Metabolism	Phosphorus Metabolism - no subcategory	Phosphate metabolism	1	0	0	1	Shared by Ifr1 and γ-Lau
Phosphate starvation-inducible protein PhoH, predicted ATPase	Phosphorus Metabolism	Phosphorus Metabolism - no subcategory	Phosphate metabolism	1	0	1	1	Missing from ε
Predicted ATPase related to phosphate starvation-inducible protein PhoH	Phosphorus Metabolism	Phosphorus Metabolism - no subcategory	Phosphate metabolism	2	0	0	0	Unique to Ifr1
Probable low-affinity inorganic phosphate transporter	Phosphorus Metabolism	Phosphorus Metabolism - no subcategory	Phosphate metabolism	3	1	1	1	Core
Pyrophosphate-energized proton pump (EC 3.6.1.1)	Phosphorus Metabolism	Phosphorus Metabolism - no subcategory	Phosphate metabolism	1	0	1	1	Missing from ε
Soluble pyridine nucleotide transhydrogenase (EC 1.6.1.1)	Phosphorus Metabolism	Phosphorus Metabolism - no subcategory	Phosphate metabolism	2	0	0	0	Unique to Ifr1
Polyphosphate kinase 2 (EC 2.7.4.1)	Phosphorus Metabolism	Phosphorus Metabolism - no subcategory	Polyphosphate	1	0	2	0	Shared by Ifr1 and γ-1
Large-conductance mechanosensitive channel	Potassium metabolism	Potassium metabolism - no subcategory	Potassium homeostasis	1	0	0	0	Unique to Ifr1
Potassium channel protein	Potassium metabolism	Potassium metabolism - no subcategory	Potassium homeostasis	2	1	2	1	Core
Peptide chain release factor 2	Protein Metabolism	Protein biosynthesis	Programmed frameshift	0	1	0	0	Unique to ε
LSU ribosomal protein L10p (P0)	Protein Metabolism	Protein biosynthesis	Ribosome LSU bacterial	1	1	1	1	Core
LSU ribosomal protein L11p (L12e)	Protein Metabolism	Protein biosynthesis	Ribosome LSU bacterial	0	1	1	1	Missing from Ifr1
LSU ribosomal protein L13p (L13Ae)	Protein Metabolism	Protein biosynthesis	Ribosome LSU bacterial	1	1	1	1	Core
LSU ribosomal protein L14p (L23e)	Protein Metabolism	Protein biosynthesis	Ribosome LSU bacterial	2	1	1	1	Core
LSU ribosomal protein L15p (L27Ae)	Protein Metabolism	Protein biosynthesis	Ribosome LSU bacterial	1	1	1	1	Core
LSU ribosomal protein L16p (L10e)	Protein Metabolism	Protein biosynthesis	Ribosome LSU bacterial	1	1	1	1	Core
LSU ribosomal protein L17p	Protein Metabolism	Protein biosynthesis	Ribosome LSU bacterial	1	1	1	1	Core
LSU ribosomal protein L18p (L5e)	Protein Metabolism	Protein biosynthesis	Ribosome LSU bacterial	1	1	1	1	Core
LSU ribosomal protein L19p	Protein Metabolism	Protein biosynthesis	Ribosome LSU bacterial	1	1	1	1	Core
LSU ribosomal protein L1p (L10Ae)	Protein Metabolism	Protein biosynthesis	Ribosome LSU bacterial	1	1	1	1	Core
LSU ribosomal protein L21p	Protein Metabolism	Protein biosynthesis	Ribosome LSU bacterial	1	1	1	1	Core
LSU ribosomal protein L22p (L17e)	Protein Metabolism	Protein biosynthesis	Ribosome LSU bacterial	1	1	1	1	Core
LSU ribosomal protein L23p (L23Ae)	Protein Metabolism	Protein biosynthesis	Ribosome LSU bacterial	1	1	1	1	Core
LSU ribosomal protein L24p (L26e)	Protein Metabolism	Protein biosynthesis	Ribosome LSU bacterial	1	1	1	1	Core
LSU ribosomal protein L25p	Protein Metabolism	Protein biosynthesis	Ribosome LSU bacterial	1	1	1	1	Core
LSU ribosomal protein L27p	Protein Metabolism	Protein biosynthesis	Ribosome LSU bacterial	1	1	1	1	Core
LSU ribosomal protein L29p (L35e)	Protein Metabolism	Protein biosynthesis	Ribosome LSU bacterial	1	1	1	1	Core
LSU ribosomal protein L2p (L8e)	Protein Metabolism	Protein biosynthesis	Ribosome LSU bacterial	1	1	1	1	Core
LSU ribosomal protein L30p (L7e)	Protein Metabolism	Protein biosynthesis	Ribosome LSU bacterial	1	0	1	1	Missing from ε
LSU ribosomal protein L34p	Protein Metabolism	Protein biosynthesis	Ribosome LSU bacterial	1	1	1	1	Core
LSU ribosomal protein L3p (L3e)	Protein Metabolism	Protein biosynthesis	Ribosome LSU bacterial	1	1	1	1	Core
LSU ribosomal protein L4p (L1e)	Protein Metabolism	Protein biosynthesis	Ribosome LSU bacterial	1	1	1	1	Core
LSU ribosomal protein L5p (L11e)	Protein Metabolism	Protein biosynthesis	Ribosome LSU bacterial	1	1	1	1	Core
LSU ribosomal protein L6p (L9e)	Protein Metabolism	Protein biosynthesis	Ribosome LSU bacterial	2	1	1	1	Core
LSU ribosomal protein L9p	Protein Metabolism	Protein biosynthesis	Ribosome LSU bacterial	1	1	1	1	Core
SSU ribosomal protein S10p (S20e)	Protein Metabolism	Protein biosynthesis	Ribosome SSU bacterial	1	1	1	1	Core
SSU ribosomal protein S11p (S14e)	Protein Metabolism	Protein biosynthesis	Ribosome SSU bacterial	1	1	1	1	Core
SSU ribosomal protein S13p (S18e)	Protein Metabolism	Protein biosynthesis	Ribosome SSU bacterial	1	1	1	1	Core
SSU ribosomal protein S15p (S13e)	Protein Metabolism	Protein biosynthesis	Ribosome SSU bacterial	1	1	1	1	Core
SSU ribosomal protein S16p	Protein Metabolism	Protein biosynthesis	Ribosome SSU bacterial	1	1	1	1	Core
SSU ribosomal protein S17p (S11e)	Protein Metabolism	Protein biosynthesis	Ribosome SSU bacterial	1	1	1	1	Core
SSU ribosomal protein S19p (S15e)	Protein Metabolism	Protein biosynthesis	Ribosome SSU bacterial	1	1	1	1	Core
SSU ribosomal protein S1p	Protein Metabolism	Protein biosynthesis	Ribosome SSU bacterial	1	1	1	1	Core
SSU ribosomal protein S20p	Protein Metabolism	Protein biosynthesis	Ribosome SSU bacterial	1	1	1	1	Core
SSU ribosomal protein S21p	Protein Metabolism	Protein biosynthesis	Ribosome SSU bacterial	1	1	1	1	Core
SSU ribosomal protein S2p (SAe)	Protein Metabolism	Protein biosynthesis	Ribosome SSU bacterial	1	1	1	1	Core
SSU ribosomal protein S3p (S3e)	Protein Metabolism	Protein biosynthesis	Ribosome SSU bacterial	1	1	1	1	Core
SSU ribosomal protein S5p (S2e)	Protein Metabolism	Protein biosynthesis	Ribosome SSU bacterial	1	1	1	1	Core
SSU ribosomal protein S6p	Protein Metabolism	Protein biosynthesis	Ribosome SSU bacterial	1	1	1	1	Core
SSU ribosomal protein S8p (S15Ae)	Protein Metabolism	Protein biosynthesis	Ribosome SSU bacterial	1	1	1	1	Core
SSU ribosomal protein S9p (S16e)	Protein Metabolism	Protein biosynthesis	Ribosome SSU bacterial	1	1	1	1	Core
Translation elongation factor LepA	Protein Metabolism	Protein biosynthesis	Translation elongation factors bacterial	2	1	1	1	Core
Translation elongation factor P	Protein Metabolism	Protein biosynthesis	Translation elongation factors bacterial	1	1	1	1	Core
Translation elongation factor Ts	Protein Metabolism	Protein biosynthesis	Translation elongation factors bacterial	2	1	1	1	Core
Methionyl-tRNA formyltransferase (EC 2.1.2.9)	Protein Metabolism	Protein biosynthesis	Translation initiation factors bacterial	1	1	1	1	Core
Ribosome-binding factor A	Protein Metabolism	Protein biosynthesis	Translation initiation factors bacterial	1	1	1	1	Core
Translation initiation factor 1	Protein Metabolism	Protein biosynthesis	Translation initiation factors bacterial	1	1	0	1	Missing from γ-1
Translation initiation factor 2	Protein Metabolism	Protein biosynthesis	Translation initiation factors bacterial	1	1	1	1	Core
Translation initiation factor SUI1-related protein	Protein Metabolism	Protein biosynthesis	Translation initiation factors bacterial	0	1	0	0	Unique to ε
Hypothetical protein YaeJ with similarity to translation release factor	Protein Metabolism	Protein biosynthesis	Translation termination factors bacterial	1	0	1	1	Missing from ε
Methionine aminopeptidase (EC 3.4.11.18)	Protein Metabolism	Protein biosynthesis	Translation termination factors bacterial	1	1	1	1	Core
Peptide chain release factor 1	Protein Metabolism	Protein biosynthesis	Translation termination factors bacterial	1	1	1	1	Core
Peptide chain release factor 3	Protein Metabolism	Protein biosynthesis	Translation termination factors bacterial	1	0	1	1	Missing from ε
Peptide deformylase (EC 3.5.1.88)	Protein Metabolism	Protein biosynthesis	Translation termination factors bacterial	0	1	2	2	Missing from Ifr1
Peptidyl-tRNA hydrolase (EC 3.1.1.29)	Protein Metabolism	Protein biosynthesis	Translation termination factors bacterial	1	1	1	1	Core
Ribosome recycling factor	Protein Metabolism	Protein biosynthesis	Translation termination factors bacterial	1	1	1	1	Core
tmRNA-binding protein SmpB	Protein Metabolism	Protein biosynthesis	Translation termination factors bacterial	1	1	1	1	Core
Alanyl-tRNA synthetase (EC 6.1.1.7)	Protein Metabolism	Protein biosynthesis	tRNA aminoacylation, Ala	1	1	1	1	Core
Arginyl-tRNA synthetase (EC 6.1.1.19)	Protein Metabolism	Protein biosynthesis	tRNA aminoacylation, Arg	1	1	1	1	Core
Cysteinyl-tRNA synthetase (EC 6.1.1.16)	Protein Metabolism	Protein biosynthesis	tRNA aminoacylation, Cys	1	2	1	1	Core
Glutaminyl-tRNA synthetase (EC 6.1.1.18)	Protein Metabolism	Protein biosynthesis	tRNA aminoacylation, Glu and Gln	2	1	1	1	Core
Glutamyl-tRNA(Gln) synthetase (EC 6.1.1.24)	Protein Metabolism	Protein biosynthesis	tRNA aminoacylation, Glu and Gln	0	1	0	0	Unique to ε
Glycyl-tRNA synthetase alpha chain (EC 6.1.1.14)	Protein Metabolism	Protein biosynthesis	tRNA aminoacylation, Gly	1	1	1	1	Core
Glycyl-tRNA synthetase beta chain (EC 6.1.1.14)	Protein Metabolism	Protein biosynthesis	tRNA aminoacylation, Gly	1	1	1	1	Core
Histidyl-tRNA synthetase (EC 6.1.1.21)	Protein Metabolism	Protein biosynthesis	tRNA aminoacylation, His	1	1	1	1	Core
Isoleucyl-tRNA synthetase (EC 6.1.1.5)	Protein Metabolism	Protein biosynthesis	tRNA aminoacylation, Ile	1	1	1	1	Core
Leucyl-tRNA synthetase (EC 6.1.1.4)	Protein Metabolism	Protein biosynthesis	tRNA aminoacylation, Leu	1	1	1	1	Core
Lysyl-tRNA synthetase (class II) (EC 6.1.1.6)	Protein Metabolism	Protein biosynthesis	tRNA aminoacylation, Lys	1	1	1	1	Core
Methionyl-tRNA synthetase (EC 6.1.1.10)	Protein Metabolism	Protein biosynthesis	tRNA aminoacylation, Met	1	1	1	1	Core
Phenylalanyl-tRNA synthetase alpha chain (EC 6.1.1.20)	Protein Metabolism	Protein biosynthesis	tRNA aminoacylation, Phe	1	1	1	1	Core
Phenylalanyl-tRNA synthetase beta chain (EC 6.1.1.20)	Protein Metabolism	Protein biosynthesis	tRNA aminoacylation, Phe	1	1	1	1	Core
Prolyl-tRNA synthetase (EC 6.1.1.15), bacterial type	Protein Metabolism	Protein biosynthesis	tRNA aminoacylation, Pro	0	1	1	1	Missing from Ifr1
Seryl-tRNA synthetase (EC 6.1.1.11)	Protein Metabolism	Protein biosynthesis	tRNA aminoacylation, Ser	1	1	1	1	Core
Threonyl-tRNA synthetase (EC 6.1.1.3)	Protein Metabolism	Protein biosynthesis	tRNA aminoacylation, Thr	1	1	1	1	Core
Tryptophanyl-tRNA synthetase (EC 6.1.1.2)	Protein Metabolism	Protein biosynthesis	tRNA aminoacylation, Trp	1	1	1	1	Core
Tyrosyl-tRNA synthetase (EC 6.1.1.1)	Protein Metabolism	Protein biosynthesis	tRNA aminoacylation, Tyr	1	1	1	1	Core
Valyl-tRNA synthetase (EC 6.1.1.9)	Protein Metabolism	Protein biosynthesis	tRNA aminoacylation, Val	1	1	1	1	Core
tRNA-Ala-GGC	Protein Metabolism	Protein biosynthesis	tRNAs	1	0	1	1	Missing from ε
tRNA-Arg-ACG	Protein Metabolism	Protein biosynthesis	tRNAs	1	0	1	1	Missing from ε
tRNA-Arg-CCG	Protein Metabolism	Protein biosynthesis	tRNAs	1	0	1	1	Missing from ε
tRNA-Cys-GCA	Protein Metabolism	Protein biosynthesis	tRNAs	1	1	1	1	Core
tRNA-Gly-CCC	Protein Metabolism	Protein biosynthesis	tRNAs	1	0	0	1	Shared by Ifr1 and γ-Lau
tRNA-Gly-GCC	Protein Metabolism	Protein biosynthesis	tRNAs	1	1	2	1	Core
tRNA-Leu-CAA	Protein Metabolism	Protein biosynthesis	tRNAs	1	1	1	1	Core
tRNA-Leu-CAG	Protein Metabolism	Protein biosynthesis	tRNAs	1	0	1	1	Missing from ε
tRNA-Leu-GAG	Protein Metabolism	Protein biosynthesis	tRNAs	0	1	1	1	Missing from Ifr1
tRNA-Phe-GAA	Protein Metabolism	Protein biosynthesis	tRNAs	1	2	1	1	Core
tRNA-Pro-CGG	Protein Metabolism	Protein biosynthesis	tRNAs	1	0	0	1	Shared by Ifr1 and γ-Lau
tRNA-Pro-GGG	Protein Metabolism	Protein biosynthesis	tRNAs	1	0	1	1	Missing from ε
tRNA-Ser-CGA	Protein Metabolism	Protein biosynthesis	tRNAs	0	0	0	1	Unique to γ-Lau
tRNA-Ser-GGA	Protein Metabolism	Protein biosynthesis	tRNAs	1	1	1	1	Core
tRNA-Trp-CCA	Protein Metabolism	Protein biosynthesis	tRNAs	1	1	1	1	Core
tRNA-Val-CAC	Protein Metabolism	Protein biosynthesis	tRNAs	0	0	0	1	Unique to γ-Lau
tRNA-Val-GAC	Protein Metabolism	Protein biosynthesis	tRNAs	1	1	0	1	Missing from γ-1
Cytosol aminopeptidase PepA (EC 3.4.11.1)	Protein Metabolism	Protein degradation	Aminopeptidases (EC 3.4.11.-)	1	1	1	1	Core
Membrane alanine aminopeptidase N (EC 3.4.11.2)	Protein Metabolism	Protein degradation	Aminopeptidases (EC 3.4.11.-)	2	1	1	1	Core
Xaa-Pro aminopeptidase (EC 3.4.11.9)	Protein Metabolism	Protein degradation	Aminopeptidases (EC 3.4.11.-)	1	1	1	1	Core
Dipeptidyl carboxypeptidase Dcp (EC 3.4.15.5)	Protein Metabolism	Protein degradation	Protein degradation	1	0	0	0	Unique to Ifr1
Leucyl/phenylalanyl-tRNA--protein transferase (EC 2.3.2.6)	Protein Metabolism	Protein degradation	Protein degradation	1	1	1	1	Core
Oligopeptidase A (EC 3.4.24.70)	Protein Metabolism	Protein degradation	Protein degradation	1	1	1	1	Core
ATP-dependent Clp protease adaptor protein ClpS	Protein Metabolism	Protein degradation	Proteolysis in bacteria, ATP-dependent	1	1	1	1	Core
ATP-dependent Clp protease ATP-binding subunit ClpA	Protein Metabolism	Protein degradation	Proteolysis in bacteria, ATP-dependent	2	1	1	1	Core
ATP-dependent Clp protease ATP-binding subunit ClpX	Protein Metabolism	Protein degradation	Proteolysis in bacteria, ATP-dependent	0	1	1	1	Missing from Ifr1
ATP-dependent Clp protease proteolytic subunit (EC 3.4.21.92)	Protein Metabolism	Protein degradation	Proteolysis in bacteria, ATP-dependent	1	1	1	1	Core
ATP-dependent hsl protease ATP-binding subunit HslU	Protein Metabolism	Protein degradation	Proteolysis in bacteria, ATP-dependent	1	1	1	1	Core
ATP-dependent protease La (EC 3.4.21.53) Type I	Protein Metabolism	Protein degradation	Proteolysis in bacteria, ATP-dependent	2	1	1	1	Core
ATP-dependent protease La (EC 3.4.21.53) Type II	Protein Metabolism	Protein degradation	Proteolysis in bacteria, ATP-dependent	0	0	1	0	Unique to γ-1
DNA repair protein RadA	Protein Metabolism	Protein degradation	Proteolysis in bacteria, ATP-dependent	1	1	1	1	Core
Outer membrane stress sensor protease DegS	Protein Metabolism	Protein degradation	Proteolysis in bacteria, ATP-dependent	1	0	0	0	Unique to Ifr1
TldD protein, part of TldE/TldD proteolytic complex	Protein Metabolism	Protein degradation	Putative TldE-TldD proteolytic complex	2	0	0	1	Shared by Ifr1 and γ-Lau
TldE protein, part of TldE/TldD proteolytic complex	Protein Metabolism	Protein degradation	Putative TldE-TldD proteolytic complex	2	0	0	1	Shared by Ifr1 and γ-Lau
Prolyl endopeptidase (EC 3.4.21.26)	Protein Metabolism	Protein degradation	Serine endopeptidase (EC 3.4.21.-)	1	0	0	0	Unique to Ifr1
Chaperone protein DnaJ	Protein Metabolism	Protein folding	GroEL GroES	1	1	1	1	Core
Chaperone protein DnaK	Protein Metabolism	Protein folding	GroEL GroES	2	2	1	2	Core
Heat shock protein 60 family chaperone GroEL	Protein Metabolism	Protein folding	GroEL GroES	1	1	1	1	Core
Heat shock protein 60 family co-chaperone GroES	Protein Metabolism	Protein folding	GroEL GroES	1	1	1	0	Missing from γ-Lau
Heat shock protein GrpE	Protein Metabolism	Protein folding	GroEL GroES	1	1	1	1	Core
Heat-inducible transcription repressor HrcA	Protein Metabolism	Protein folding	GroEL GroES	1	0	2	1	Missing from ε
FKBP-type peptidyl-prolyl cis-trans isomerase FklB (EC 5.2.1.8)	Protein Metabolism	Protein folding	Peptidyl-prolyl cis-trans isomerase	0	0	2	0	Unique to γ-1
FKBP-type peptidyl-prolyl cis-trans isomerase SlpA (EC 5.2.1.8)	Protein Metabolism	Protein folding	Peptidyl-prolyl cis-trans isomerase	0	0	1	0	Unique to γ-1
FKBP-type peptidyl-prolyl cis-trans isomerase SlyD (EC 5.2.1.8)	Protein Metabolism	Protein folding	Peptidyl-prolyl cis-trans isomerase	2	1	2	2	Core
Foldase protein PrsA precursor (EC 5.2.1.8)	Protein Metabolism	Protein folding	Peptidyl-prolyl cis-trans isomerase	0	1	0	0	Unique to ε
Peptidyl-prolyl cis-trans isomerase PpiA precursor (EC 5.2.1.8)	Protein Metabolism	Protein folding	Peptidyl-prolyl cis-trans isomerase	0	0	0	1	Unique to γ-Lau
Peptidyl-prolyl cis-trans isomerase PpiB (EC 5.2.1.8)	Protein Metabolism	Protein folding	Peptidyl-prolyl cis-trans isomerase	2	0	2	1	Missing from ε
Peptidyl-prolyl cis-trans isomerase PpiD (EC 5.2.1.8)	Protein Metabolism	Protein folding	Peptidyl-prolyl cis-trans isomerase	2	1	1	1	Core
Cytochrome c-type biogenesis protein CcmG/DsbE, thiol:disulfide oxidoreductase	Protein Metabolism	Protein folding	Periplasmic disulfide interchange	1	0	1	2	Missing from ε
Cytochrome c-type biogenesis protein DsbD, protein-disulfide reductase (EC 1.8.1.8)	Protein Metabolism	Protein folding	Periplasmic disulfide interchange	1	2	1	1	Core
Periplasmic thiol:disulfide interchange protein DsbA	Protein Metabolism	Protein folding	Periplasmic disulfide interchange	0	0	1	1	Shared by γ-1 and γ-Lau
Periplasmic thiol:disulfide oxidoreductase DsbB, required for DsbA reoxidation	Protein Metabolism	Protein folding	Periplasmic disulfide interchange	1	0	1	0	Shared by Ifr1 and γ-1
Thiol:disulfide interchange protein DsbC	Protein Metabolism	Protein folding	Periplasmic disulfide interchange	0	0	1	1	Shared by γ-1 and γ-Lau
Chaperone protein HscA	Protein Metabolism	Protein folding	Protein chaperones	0	0	1	1	Shared by γ-1 and γ-Lau
Chaperone protein HscB	Protein Metabolism	Protein folding	Protein chaperones	1	0	1	1	Missing from ε
Chaperone protein HtpG	Protein Metabolism	Protein folding	Protein chaperones	1	1	1	1	Core
ClpB protein	Protein Metabolism	Protein folding	Protein chaperones	2	1	1	1	Core
DnaJ-class molecular chaperone CbpA	Protein Metabolism	Protein folding	Protein chaperones	1	1	1	0	Missing from γ-Lau
HspR, transcriptional repressor of DnaK operon	Protein Metabolism	Protein folding	Protein chaperones	0	1	0	0	Unique to ε
[NiFe] hydrogenase metallocenter assembly protein HypC	Protein Metabolism	Protein processing and modification	G3E family of P-loop GTPases (metallocenter biosynthesis)	2	1	1	1	Core
[NiFe] hydrogenase metallocenter assembly protein HypD	Protein Metabolism	Protein processing and modification	G3E family of P-loop GTPases (metallocenter biosynthesis)	2	1	1	1	Core
[NiFe] hydrogenase metallocenter assembly protein HypE	Protein Metabolism	Protein processing and modification	G3E family of P-loop GTPases (metallocenter biosynthesis)	2	1	1	1	Core
[NiFe] hydrogenase metallocenter assembly protein HypF	Protein Metabolism	Protein processing and modification	G3E family of P-loop GTPases (metallocenter biosynthesis)	2	2	1	1	Core
[NiFe] hydrogenase nickel incorporation protein HypA	Protein Metabolism	Protein processing and modification	G3E family of P-loop GTPases (metallocenter biosynthesis)	2	1	1	1	Core
[NiFe] hydrogenase nickel incorporation-associated protein HypB	Protein Metabolism	Protein processing and modification	G3E family of P-loop GTPases (metallocenter biosynthesis)	2	1	1	1	Core
Low molecular weight protein tyrosine phosphatase (EC 3.1.3.48)	Protein Metabolism	Protein processing and modification	Protein deglycation	1	0	1	1	Missing from ε
Phytoene synthase (EC 2.5.1.32)	Protein Metabolism	Protein processing and modification	Protein deglycation	0	0	1	0	Unique to γ-1
Ribulosamine/erythrulosamine 3-kinase potentially involved in protein deglycation	Protein Metabolism	Protein processing and modification	Protein deglycation	2	0	1	1	Missing from ε
Lipoprotein signal peptidase (EC 3.4.23.36)	Protein Metabolism	Protein processing and modification	Signal peptidase	1	1	1	1	Core
Signal peptidase I (EC 3.4.21.89)	Protein Metabolism	Protein processing and modification	Signal peptidase	3	1	1	1	Core
Selenide,water dikinase (EC 2.7.9.3)	Protein Metabolism	Selenoproteins	Selenocysteine metabolism	1	1	0	0	Shared by Ifr1 and ε
Selenophosphate-dependent tRNA 2-selenouridine synthase	Protein Metabolism	Selenoproteins	Selenocysteine metabolism	1	1	1	0	Missing from γ-Lau
Antiholin-like protein LrgA	Regulation and Cell signaling	Programmed Cell Death and Toxin-antitoxin Systems	Murein hydrolase regulation and cell death	1	0	0	0	Unique to Ifr1
LrgA-associated membrane protein LrgB	Regulation and Cell signaling	Programmed Cell Death and Toxin-antitoxin Systems	Murein hydrolase regulation and cell death	1	0	0	0	Unique to Ifr1
Death on curing protein, Doc toxin	Regulation and Cell signaling	Programmed Cell Death and Toxin-antitoxin Systems	Phd-Doc, YdcE-YdcD toxin-antitoxin (programmed cell death) systems	4	0	1	1	Missing from ε
FIG022160: hypothetical toxin	Regulation and Cell signaling	Programmed Cell Death and Toxin-antitoxin Systems	Phd-Doc, YdcE-YdcD toxin-antitoxin (programmed cell death) systems	1	0	0	0	Unique to Ifr1
FIG045511: hypothetical antitoxin (to FIG022160: hypothetical toxin)	Regulation and Cell signaling	Programmed Cell Death and Toxin-antitoxin Systems	Phd-Doc, YdcE-YdcD toxin-antitoxin (programmed cell death) systems	1	0	0	0	Unique to Ifr1
Prevent host death protein, Phd antitoxin	Regulation and Cell signaling	Programmed Cell Death and Toxin-antitoxin Systems	Phd-Doc, YdcE-YdcD toxin-antitoxin (programmed cell death) systems	4	0	3	1	Missing from ε
ParD protein (antitoxin to ParE)	Regulation and Cell signaling	Programmed Cell Death and Toxin-antitoxin Systems	Toxin-antitoxin replicon stabilization systems	0	0	1	0	Unique to γ-1
RelB/StbD replicon stabilization protein (antitoxin to RelE/StbE)	Regulation and Cell signaling	Programmed Cell Death and Toxin-antitoxin Systems	Toxin-antitoxin replicon stabilization systems	0	0	1	0	Unique to γ-1
VapB protein (antitoxin to VapC)	Regulation and Cell signaling	Programmed Cell Death and Toxin-antitoxin Systems	Toxin-antitoxin replicon stabilization systems	1	0	1	0	Shared by Ifr1 and γ-1
VapC toxin protein	Regulation and Cell signaling	Programmed Cell Death and Toxin-antitoxin Systems	Toxin-antitoxin replicon stabilization systems	1	0	1	0	Shared by Ifr1 and γ-1
YefM protein (antitoxin to YoeB)	Regulation and Cell signaling	Programmed Cell Death and Toxin-antitoxin Systems	Toxin-antitoxin replicon stabilization systems	2	0	0	0	Unique to Ifr1
YoeB toxin protein	Regulation and Cell signaling	Programmed Cell Death and Toxin-antitoxin Systems	Toxin-antitoxin replicon stabilization systems	2	0	0	0	Unique to Ifr1
3',5'-cyclic-nucleotide phosphodiesterase (EC 3.1.4.17)	Regulation and Cell signaling	Regulation and Cell signaling - no subcategory	cAMP signaling in bacteria	1	0	0	1	Shared by Ifr1 and γ-Lau
Adenylate cyclase (EC 4.6.1.1)	Regulation and Cell signaling	Regulation and Cell signaling - no subcategory	cAMP signaling in bacteria	1	0	3	0	Shared by Ifr1 and γ-1
Cyclic AMP receptor protein	Regulation and Cell signaling	Regulation and Cell signaling - no subcategory	cAMP signaling in bacteria	1	0	1	0	Shared by Ifr1 and γ-1
Predicted signal-transduction protein containing cAMP-binding and CBS domains	Regulation and Cell signaling	Regulation and Cell signaling - no subcategory	cAMP signaling in bacteria	2	0	0	0	Unique to Ifr1
Prophage Clp protease-like protein	Regulation and Cell signaling	Regulation and Cell signaling - no subcategory	cAMP signaling in bacteria	0	0	1	0	Unique to γ-1
Cys regulon transcriptional activator CysB	Regulation and Cell signaling	Regulation and Cell signaling - no subcategory	LysR-family proteins in Escherichia coli	0	0	1	0	Unique to γ-1
Transcriptional activator MetR	Regulation and Cell signaling	Regulation and Cell signaling - no subcategory	LysR-family proteins in Salmonella enterica Typhimurium	1	0	2	1	Missing from ε
Glycine cleavage system transcriptional antiactivator GcvR	Regulation and Cell signaling	Regulation and Cell signaling - no subcategory	Orphan regulatory proteins	1	0	2	2	Missing from ε
Two-component system response regulator QseB	Regulation and Cell signaling	Regulation and Cell signaling - no subcategory	Orphan regulatory proteins	1	0	1	0	Shared by Ifr1 and γ-1
ATP synthase alpha chain (EC 3.6.3.14)	Respiration	ATP synthases	F0F1-type ATP synthase	1	1	2	1	Core
ATP synthase beta chain (EC 3.6.3.14)	Respiration	ATP synthases	F0F1-type ATP synthase	1	1	1	1	Core
ATP synthase delta chain (EC 3.6.3.14)	Respiration	ATP synthases	F0F1-type ATP synthase	1	1	1	1	Core
ATP synthase epsilon chain (EC 3.6.3.14)	Respiration	ATP synthases	F0F1-type ATP synthase	1	1	1	1	Core
ATP synthase F0 sector subunit a (EC 3.6.3.14)	Respiration	ATP synthases	F0F1-type ATP synthase	1	1	1	1	Core
ATP synthase F0 sector subunit b (EC 3.6.3.14)	Respiration	ATP synthases	F0F1-type ATP synthase	1	1	1	1	Core
ATP synthase F0 sector subunit b' (EC 3.6.3.14)	Respiration	ATP synthases	F0F1-type ATP synthase	0	1	0	0	Unique to ε
ATP synthase F0 sector subunit c (EC 3.6.3.14)	Respiration	ATP synthases	F0F1-type ATP synthase	1	1	1	1	Core
ATP synthase gamma chain (EC 3.6.3.14)	Respiration	ATP synthases	F0F1-type ATP synthase	1	1	1	1	Core
Adenylylsulfate reductase membrane anchor	Respiration	Electron accepting reactions	Adenylylsulfate reductase	0	0	1	0	Unique to γ-1
Adenylylsulfate reductase alpha-subunit (EC 1.8.99.2)	Respiration	Electron accepting reactions	Anaerobic respiratory reductases	2	0	1	1	Missing from ε
Adenylylsulfate reductase beta-subunit (EC 1.8.99.2)	Respiration	Electron accepting reactions	Anaerobic respiratory reductases	1	0	1	1	Missing from ε
Dissimilatory sulfite reductase, alpha subunit (EC 1.8.99.3)	Respiration	Electron accepting reactions	Anaerobic respiratory reductases	2	0	1	1	Missing from ε
Dissimilatory sulfite reductase, beta subunit (EC 1.8.99.3)	Respiration	Electron accepting reactions	Anaerobic respiratory reductases	1	0	1	1	Missing from ε
Flavodoxin reductases (ferredoxin-NADPH reductases) family 1	Respiration	Electron accepting reactions	Anaerobic respiratory reductases	1	0	1	1	Missing from ε
Heterodisulfide reductase, subunit A	Respiration	Electron accepting reactions	Anaerobic respiratory reductases	0	0	1	0	Unique to γ-1
Cytochrome c oxidase polypeptide I (EC 1.9.3.1)	Respiration	Electron accepting reactions	Terminal cytochrome C oxidases	0	1	0	1	Shared by ε and γ-Lau
Cytochrome c oxidase polypeptide II (EC 1.9.3.1)	Respiration	Electron accepting reactions	Terminal cytochrome C oxidases	0	1	1	1	Missing from Ifr1
Cytochrome c oxidase polypeptide III (EC 1.9.3.1)	Respiration	Electron accepting reactions	Terminal cytochrome C oxidases	0	0	0	1	Unique to γ-Lau
Cytochrome c oxidase subunit CcoQ (EC 1.9.3.1)	Respiration	Electron accepting reactions	Terminal cytochrome C oxidases	0	1	0	0	Unique to ε
Type cbb3 cytochrome oxidase biogenesis protein CcoG, involved in Cu oxidation	Respiration	Electron accepting reactions	Terminal cytochrome C oxidases	2	0	1	3	Missing from ε
Type cbb3 cytochrome oxidase biogenesis protein CcoS, involved in heme b insertion	Respiration	Electron accepting reactions	Terminal cytochrome C oxidases	1	1	1	1	Core
Cytochrome d ubiquinol oxidase subunit I (EC 1.10.3.-)	Respiration	Electron accepting reactions	Terminal cytochrome d ubiquinol oxidases	1	0	0	0	Unique to Ifr1
Cytochrome d ubiquinol oxidase subunit II (EC 1.10.3.-)	Respiration	Electron accepting reactions	Terminal cytochrome d ubiquinol oxidases	1	0	0	0	Unique to Ifr1
Octaheme tetrathionate reductase	Respiration	Electron accepting reactions	Tetrathionate respiration	1	0	1	0	Shared by Ifr1 and γ-1
Hydrogen-sensing hydrogenase large subunit (HoxC/HupV)	Respiration	Electron donating reactions	Hydrogen-sensing regulatory system	1	0	1	1	Missing from ε
Hydrogen-sensing hydrogenase small subunit (HoxB/HupU)	Respiration	Electron donating reactions	Hydrogen-sensing regulatory system	1	0	1	1	Missing from ε
Hydrogenase assembly protein HoxX	Respiration	Electron donating reactions	Hydrogen-sensing regulatory system	0	1	2	0	Shared by ε and γ-1
Hydrogenase maturation factor HoxV/HupK	Respiration	Electron donating reactions	Hydrogen-sensing regulatory system	2	0	1	1	Missing from ε
Hydrogenase maturation protein HupF/HypC/HoxL	Respiration	Electron donating reactions	Hydrogen-sensing regulatory system	0	0	0	1	Unique to γ-Lau
Hydrogenase transcriptional regulatory protein HoxA	Respiration	Electron donating reactions	Hydrogen-sensing regulatory system	1	0	1	1	Missing from ε
Signal transduction histidine kinase HoxJ (hydrogenase regulation)	Respiration	Electron donating reactions	Hydrogen-sensing regulatory system	1	0	1	1	Missing from ε
Electron transport complex protein RnfA	Respiration	Electron donating reactions	Na(+)-translocating NADH-quinone oxidoreductase and rnf-like group of electron transport complexes	1	0	1	1	Missing from ε
Electron transport complex protein RnfB	Respiration	Electron donating reactions	Na(+)-translocating NADH-quinone oxidoreductase and rnf-like group of electron transport complexes	2	0	1	2	Missing from ε
Electron transport complex protein RnfC	Respiration	Electron donating reactions	Na(+)-translocating NADH-quinone oxidoreductase and rnf-like group of electron transport complexes	1	0	1	1	Missing from ε
Electron transport complex protein RnfD	Respiration	Electron donating reactions	Na(+)-translocating NADH-quinone oxidoreductase and rnf-like group of electron transport complexes	1	0	1	1	Missing from ε
Electron transport complex protein RnfE	Respiration	Electron donating reactions	Na(+)-translocating NADH-quinone oxidoreductase and rnf-like group of electron transport complexes	1	0	1	2	Missing from ε
Electron transport complex protein RnfG	Respiration	Electron donating reactions	Na(+)-translocating NADH-quinone oxidoreductase and rnf-like group of electron transport complexes	1	0	1	1	Missing from ε
Hypothetical transmembrane protein coupled to NADH-ubiquinone oxidoreductase chain 5 homolog	Respiration	Electron donating reactions	Respiratory Complex I	1	0	0	0	Unique to Ifr1
NADH ubiquinone oxidoreductase chain A (EC 1.6.5.3)	Respiration	Electron donating reactions	Respiratory Complex I	1	1	1	1	Core
NADH-ubiquinone oxidoreductase chain B (EC 1.6.5.3)	Respiration	Electron donating reactions	Respiratory Complex I	2	1	1	1	Core
NADH-ubiquinone oxidoreductase chain C (EC 1.6.5.3)	Respiration	Electron donating reactions	Respiratory Complex I	2	1	1	1	Core
NADH-ubiquinone oxidoreductase chain D (EC 1.6.5.3)	Respiration	Electron donating reactions	Respiratory Complex I	2	1	1	1	Core
NADH-ubiquinone oxidoreductase chain E (EC 1.6.5.3)	Respiration	Electron donating reactions	Respiratory Complex I	1	1	1	1	Core
NADH-ubiquinone oxidoreductase chain F (EC 1.6.5.3)	Respiration	Electron donating reactions	Respiratory Complex I	1	0	2	1	Missing from ε
NADH-ubiquinone oxidoreductase chain G (EC 1.6.5.3)	Respiration	Electron donating reactions	Respiratory Complex I	1	2	1	1	Core
NADH-ubiquinone oxidoreductase chain H (EC 1.6.5.3)	Respiration	Electron donating reactions	Respiratory Complex I	3	1	1	1	Core
NADH-ubiquinone oxidoreductase chain I (EC 1.6.5.3)	Respiration	Electron donating reactions	Respiratory Complex I	1	1	1	1	Core
NADH-ubiquinone oxidoreductase chain J (EC 1.6.5.3)	Respiration	Electron donating reactions	Respiratory Complex I	1	1	1	1	Core
NADH-ubiquinone oxidoreductase chain K (EC 1.6.5.3)	Respiration	Electron donating reactions	Respiratory Complex I	1	1	1	1	Core
NADH-ubiquinone oxidoreductase chain L (EC 1.6.5.3)	Respiration	Electron donating reactions	Respiratory Complex I	1	1	1	1	Core
NADH-ubiquinone oxidoreductase chain M (EC 1.6.5.3)	Respiration	Electron donating reactions	Respiratory Complex I	3	1	1	1	Core
NADH-ubiquinone oxidoreductase chain N (EC 1.6.5.3)	Respiration	Electron donating reactions	Respiratory Complex I	2	1	1	1	Core
Glucose-methanol-choline (GMC) oxidoreductase:NAD binding site	Respiration	Electron donating reactions	Respiratory dehydrogenases 1	1	0	1	0	Shared by Ifr1 and γ-1
NADH dehydrogenase (EC 1.6.99.3)	Respiration	Electron donating reactions	Respiratory dehydrogenases 1	0	0	2	1	Shared by γ-1 and γ-Lau
ABC transporter involved in cytochrome c biogenesis, ATPase component CcmA	Respiration	Respiration - no subcategory	Biogenesis of c-type cytochromes	1	0	1	1	Missing from ε
ABC transporter involved in cytochrome c biogenesis, CcmB subunit	Respiration	Respiration - no subcategory	Biogenesis of c-type cytochromes	1	0	1	1	Missing from ε
Cytochrome c heme lyase subunit CcmL	Respiration	Respiration - no subcategory	Biogenesis of c-type cytochromes	1	0	1	1	Missing from ε
Cytochrome c-type biogenesis protein CcmC, putative heme lyase for CcmE	Respiration	Respiration - no subcategory	Biogenesis of c-type cytochromes	1	0	1	1	Missing from ε
Cytochrome c-type biogenesis protein CcmD, interacts with CcmCE	Respiration	Respiration - no subcategory	Biogenesis of c-type cytochromes	1	0	0	1	Shared by Ifr1 and γ-Lau
Cytochrome c-type biogenesis protein CcmE, heme chaperone	Respiration	Respiration - no subcategory	Biogenesis of c-type cytochromes	1	0	1	1	Missing from ε
Cytochrome c-type biogenesis protein Ccs1/ResB	Respiration	Respiration - no subcategory	Biogenesis of c-type cytochromes	0	0	1	0	Unique to γ-1
Cytochrome c-type biogenesis protein CcsA/ResC	Respiration	Respiration - no subcategory	Biogenesis of c-type cytochromes	0	0	1	0	Unique to γ-1
Putative cytochrome C-type biogenesis protein	Respiration	Respiration - no subcategory	Biogenesis of c-type cytochromes	0	1	1	0	Shared by ε and γ-1
Thiol:disulfide oxidoreductase related to ResA	Respiration	Respiration - no subcategory	Biogenesis of c-type cytochromes	1	0	0	0	Unique to Ifr1
Putative analog of CcoH, COG3198	Respiration	Respiration - no subcategory	Biogenesis of cbb3-type cytochrome c oxidases	0	0	0	1	Unique to γ-Lau
Copper metallochaperone, bacterial analog of Cox17 protein	Respiration	Respiration - no subcategory	Biogenesis of cytochrome c oxidases	0	0	0	1	Unique to γ-Lau
Cytochrome oxidase biogenesis protein Cox11-CtaG, copper delivery to Cox1	Respiration	Respiration - no subcategory	Biogenesis of cytochrome c oxidases	0	0	0	1	Unique to γ-Lau
Cytochrome oxidase biogenesis protein Surf1, facilitates heme A insertion	Respiration	Respiration - no subcategory	Biogenesis of cytochrome c oxidases	0	0	0	1	Unique to γ-Lau
Heme A synthase, cytochrome oxidase biogenesis protein Cox15-CtaA	Respiration	Respiration - no subcategory	Biogenesis of cytochrome c oxidases	0	0	0	1	Unique to γ-Lau
Heme O synthase, protoheme IX farnesyltransferase (EC 2.5.1.-) COX10-CtaB	Respiration	Respiration - no subcategory	Biogenesis of cytochrome c oxidases	0	0	0	1	Unique to γ-Lau
Cytochrome c4	Respiration	Respiration - no subcategory	Soluble cytochromes and functionally related electron carriers	4	0	1	5	Missing from ε
Cytochrome c551/c552	Respiration	Respiration - no subcategory	Soluble cytochromes and functionally related electron carriers	0	0	0	1	Unique to γ-Lau
Cytochrome c553	Respiration	Respiration - no subcategory	Soluble cytochromes and functionally related electron carriers	2	0	0	0	Unique to Ifr1
Ferredoxin	Respiration	Respiration - no subcategory	Soluble cytochromes and functionally related electron carriers	0	1	0	0	Unique to ε
Ferredoxin, 2Fe-2S	Respiration	Respiration - no subcategory	Soluble cytochromes and functionally related electron carriers	1	1	2	3	Core
Probable cytochrome c2	Respiration	Respiration - no subcategory	Soluble cytochromes and functionally related electron carriers	1	0	1	1	Missing from ε
Oxaloacetate decarboxylase alpha chain (EC 4.1.1.3)	Respiration	Sodium Ion-Coupled Energetics	Na+ translocating decarboxylases and related biotin-dependent enzymes	0	1	0	1	Shared by ε and γ-Lau
Oxaloacetate decarboxylase beta chain (EC 4.1.1.3)	Respiration	Sodium Ion-Coupled Energetics	Na+ translocating decarboxylases and related biotin-dependent enzymes	0	1	0	1	Shared by ε and γ-Lau
Oxaloacetate decarboxylase gamma chain (EC 4.1.1.3)	Respiration	Sodium Ion-Coupled Energetics	Na+ translocating decarboxylases and related biotin-dependent enzymes	0	1	0	0	Unique to ε
Retron-type RNA-directed DNA polymerase (EC 2.7.7.49)	RNA Metabolism	RNA Metabolism - no subcategory	Group II intron-associated genes	6	0	3	2	Missing from ε
ATP-dependent 23S rRNA helicase DbpA	RNA Metabolism	RNA processing and modification	ATP-dependent RNA helicases, bacterial	0	1	0	0	Unique to ε
ATP-dependent RNA helicase RhlB	RNA Metabolism	RNA processing and modification	ATP-dependent RNA helicases, bacterial	1	0	0	1	Shared by Ifr1 and γ-Lau
ATP-dependent RNA helicase RhlE	RNA Metabolism	RNA processing and modification	ATP-dependent RNA helicases, bacterial	1	2	1	1	Core
Cysteine desulfurase (EC 2.8.1.7)	RNA Metabolism	RNA processing and modification	mnm5U34 biosynthesis bacteria	0	1	1	0	Shared by ε and γ-1
Cysteine desulfurase (EC 2.8.1.7), SufS subfamily	RNA Metabolism	RNA processing and modification	mnm5U34 biosynthesis bacteria	0	0	1	0	Unique to γ-1
Poly(A) polymerase (EC 2.7.7.19)	RNA Metabolism	RNA processing and modification	Polyadenylation bacterial	1	0	1	1	Missing from ε
Polyribonucleotide nucleotidyltransferase (EC 2.7.7.8)	RNA Metabolism	RNA processing and modification	Polyadenylation bacterial	1	1	1	1	Core
RNA-binding protein Hfq	RNA Metabolism	RNA processing and modification	Polyadenylation bacterial	0	0	1	1	Shared by γ-1 and γ-Lau
tRNA nucleotidyltransferase (EC 2.7.7.21) (EC 2.7.7.25)	RNA Metabolism	RNA processing and modification	Polyadenylation bacterial	1	0	0	0	Unique to Ifr1
Ribonuclease HI (EC 3.1.26.4)	RNA Metabolism	RNA processing and modification	Ribonuclease H	1	0	1	1	Missing from ε
Ribonuclease HI-related protein 2	RNA Metabolism	RNA processing and modification	Ribonuclease H	0	1	0	0	Unique to ε
Ribonuclease HII (EC 3.1.26.4)	RNA Metabolism	RNA processing and modification	Ribonuclease H	1	1	1	1	Core
16S rRNA (cytosine(967)-C(5))-methyltransferase (EC 2.1.1.176)	RNA Metabolism	RNA processing and modification	RNA methylation	1	0	1	1	Missing from ε
16S rRNA (guanine(966)-N(2))-methyltransferase (EC 2.1.1.171)	RNA Metabolism	RNA processing and modification	RNA methylation	1	1	1	1	Core
SSU rRNA (adenine(1518)-N(6)/adenine(1519)-N(6))-dimethyltransferase (EC 2.1.1.182)	RNA Metabolism	RNA processing and modification	RNA methylation	1	1	1	1	Core
tRNA (5-methylaminomethyl-2-thiouridylate)-methyltransferase (EC 2.1.1.61)	RNA Metabolism	RNA processing and modification	RNA methylation	0	0	1	1	Shared by γ-1 and γ-Lau
tRNA (cytidine(34)-2'-O)-methyltransferase (EC 2.1.1.207)	RNA Metabolism	RNA processing and modification	RNA methylation	1	1	1	1	Core
3'-to-5' exoribonuclease RNase R	RNA Metabolism	RNA processing and modification	RNA processing and degradation, bacterial	2	1	1	1	Core
3'-to-5' oligoribonuclease (orn)	RNA Metabolism	RNA processing and modification	RNA processing and degradation, bacterial	1	0	1	1	Missing from ε
3'-to-5' oligoribonuclease B, Bacillus type	RNA Metabolism	RNA processing and modification	RNA processing and degradation, bacterial	0	1	0	0	Unique to ε
Ribonuclease E (EC 3.1.26.12)	RNA Metabolism	RNA processing and modification	RNA processing and degradation, bacterial	1	0	1	1	Missing from ε
Ribonuclease III (EC 3.1.26.3)	RNA Metabolism	RNA processing and modification	RNA processing and degradation, bacterial	1	1	1	1	Core
2'-5' RNA ligase	RNA Metabolism	RNA processing and modification	RNA processing orphans	1	0	0	0	Unique to Ifr1
DNA-directed RNA polymerase alpha subunit (EC 2.7.7.6)	RNA Metabolism	Transcription	RNA polymerase bacterial	1	1	1	1	Core
DNA-directed RNA polymerase omega subunit (EC 2.7.7.6)	RNA Metabolism	Transcription	RNA polymerase bacterial	1	1	1	1	Core
Iron-sulfur cluster regulator IscR	RNA Metabolism	Transcription	Rrf2 family transcriptional regulators	2	0	1	2	Missing from ε
Rrf2 family transcriptional regulator	RNA Metabolism	Transcription	Rrf2 family transcriptional regulators	0	1	0	0	Unique to ε
FIG000325: clustered with transcription termination protein NusA	RNA Metabolism	Transcription	Transcription factors bacterial	0	1	0	0	Unique to ε
Transcription accessory protein (S1 RNA-binding domain)	RNA Metabolism	Transcription	Transcription factors bacterial	0	3	1	0	Shared by ε and γ-1
Transcription antitermination protein NusG	RNA Metabolism	Transcription	Transcription factors bacterial	1	1	1	1	Core
Transcription elongation factor GreA	RNA Metabolism	Transcription	Transcription factors bacterial	1	1	1	1	Core
Transcription elongation factor GreB	RNA Metabolism	Transcription	Transcription factors bacterial	1	0	2	1	Missing from ε
Transcription termination factor Rho	RNA Metabolism	Transcription	Transcription factors bacterial	2	1	1	1	Core
Transcription termination protein NusA	RNA Metabolism	Transcription	Transcription factors bacterial	1	1	1	1	Core
Transcription termination protein NusB	RNA Metabolism	Transcription	Transcription factors bacterial	1	1	1	1	Core
Transcription-repair coupling factor	RNA Metabolism	Transcription	Transcription factors bacterial	1	1	1	1	Core
RNA polymerase sigma factor for flagellar operon	RNA Metabolism	Transcription	Transcription initiation, bacterial sigma factors	1	1	1	0	Missing from γ-Lau
RNA polymerase sigma factor RpoD	RNA Metabolism	Transcription	Transcription initiation, bacterial sigma factors	2	1	1	1	Core
RNA polymerase sigma factor RpoE	RNA Metabolism	Transcription	Transcription initiation, bacterial sigma factors	1	0	1	1	Missing from ε
RNA polymerase sigma factor RpoH	RNA Metabolism	Transcription	Transcription initiation, bacterial sigma factors	1	0	1	1	Missing from ε
RNA polymerase sigma factor RpoS	RNA Metabolism	Transcription	Transcription initiation, bacterial sigma factors	1	0	3	1	Missing from ε
RNA polymerase sigma-54 factor RpoN	RNA Metabolism	Transcription	Transcription initiation, bacterial sigma factors	1	1	1	1	Core
Serine protease precursor MucD/AlgY associated with sigma factor RpoE	RNA Metabolism	Transcription	Transcription initiation, bacterial sigma factors	0	0	1	0	Unique to γ-1
Sigma factor RpoE negative regulatory protein RseB precursor	RNA Metabolism	Transcription	Transcription initiation, bacterial sigma factors	1	0	0	0	Unique to Ifr1
Anthranilate phosphoribosyltransferase (EC 2.4.2.18)	Secondary Metabolism	Plant Hormones	Auxin biosynthesis	1	1	1	1	Core
Phosphoribosylanthranilate isomerase (EC 5.3.1.24)	Secondary Metabolism	Plant Hormones	Auxin biosynthesis	1	1	1	1	Core
Tryptophan synthase alpha chain (EC 4.2.1.20)	Secondary Metabolism	Plant Hormones	Auxin biosynthesis	1	1	1	1	Core
Tryptophan synthase beta chain (EC 4.2.1.20)	Secondary Metabolism	Plant Hormones	Auxin biosynthesis	1	1	3	1	Core
Outer membrane protein A precursor	Stress Response	Osmotic stress	Osmoregulation	1	0	1	0	Shared by Ifr1 and γ-1
Glutaredoxin-related protein	Stress Response	Oxidative stress	Glutaredoxins	1	0	1	1	Missing from ε
Glutamate--cysteine ligase (EC 6.3.2.2)	Stress Response	Oxidative stress	Glutathione: Biosynthesis and gamma-glutamyl cycle	2	0	1	1	Missing from ε
Glutathione synthetase (EC 6.3.2.3)	Stress Response	Oxidative stress	Glutathione: Biosynthesis and gamma-glutamyl cycle	1	0	1	1	Missing from ε
FIG005121: SAM-dependent methyltransferase (EC 2.1.1.-)	Stress Response	Oxidative stress	Glutathione: Non-redox reactions	0	0	1	1	Shared by γ-1 and γ-Lau
Hydroxyacylglutathione hydrolase (EC 3.1.2.6)	Stress Response	Oxidative stress	Glutathione: Non-redox reactions	1	0	1	1	Missing from ε
Lactoylglutathione lyase (EC 4.4.1.5)	Stress Response	Oxidative stress	Glutathione: Non-redox reactions	1	0	0	1	Shared by Ifr1 and γ-Lau
Glutaredoxin 3 (Grx3)	Stress Response	Oxidative stress	Glutathione: Redox cycle	0	0	1	0	Unique to γ-1
Glutathione reductase (EC 1.8.1.7)	Stress Response	Oxidative stress	Glutathione: Redox cycle	2	0	1	0	Shared by Ifr1 and γ-1
Similarity with glutathionylspermidine synthase (EC 6.3.1.8), group 2	Stress Response	Oxidative stress	Glutathionylspermidine and Trypanothione	0	2	0	0	Unique to ε
Alkyl hydroperoxide reductase subunit C-like protein	Stress Response	Oxidative stress	Oxidative stress	2	1	1	0	Missing from γ-Lau
Ferric uptake regulation protein FUR	Stress Response	Oxidative stress	Oxidative stress	1	1	1	1	Core
Fumarate and nitrate reduction regulatory protein	Stress Response	Oxidative stress	Oxidative stress	0	0	1	0	Unique to γ-1
Paraquat-inducible protein A	Stress Response	Oxidative stress	Oxidative stress	2	0	2	1	Missing from ε
Paraquat-inducible protein B	Stress Response	Oxidative stress	Oxidative stress	1	0	1	0	Shared by Ifr1 and γ-1
Superoxide reductase (EC 1.15.1.2)	Stress Response	Oxidative stress	Oxidative stress	0	1	0	0	Unique to ε
transcriptional regulator, Crp/Fnr family	Stress Response	Oxidative stress	Oxidative stress	3	1	1	1	Core
Cytochrome c551 peroxidase (EC 1.11.1.5)	Stress Response	Oxidative stress	Protection from Reactive Oxygen Species	4	1	3	0	Missing from γ-Lau
Superoxide dismutase [Fe] (EC 1.15.1.1)	Stress Response	Oxidative stress	Protection from Reactive Oxygen Species	1	0	1	0	Shared by Ifr1 and γ-1
Fe-S oxidoreductase-like protein in Rubrerythrin cluster	Stress Response	Oxidative stress	Rubrerythrin	1	0	0	1	Shared by Ifr1 and γ-Lau
Rubredoxin	Stress Response	Oxidative stress	Rubrerythrin	1	1	2	1	Core
Rubrerythrin	Stress Response	Oxidative stress	Rubrerythrin	2	0	0	1	Shared by Ifr1 and γ-Lau
HtrA protease/chaperone protein	Stress Response	Periplasmic Stress	Periplasmic Stress Response	2	0	1	1	Missing from ε
Intramembrane protease RasP/YluC, implicated in cell division based on FtsL cleavage	Stress Response	Periplasmic Stress	Periplasmic Stress Response	1	1	1	1	Core
Outer membrane protein H precursor	Stress Response	Periplasmic Stress	Periplasmic Stress Response	1	0	0	0	Unique to Ifr1
diguanylate cyclase/phosphodiesterase (GGDEF & EAL domains) with PAS/PAC sensor(s)	Stress Response	Stress Response - no subcategory	Bacterial hemoglobins	19	1	27	0	Missing from γ-Lau
Hemoglobin-like protein HbO	Stress Response	Stress Response - no subcategory	Bacterial hemoglobins	0	1	0	1	Shared by ε and γ-Lau
Carbon storage regulator	Stress Response	Stress Response - no subcategory	Carbon Starvation	2	1	1	0	Missing from γ-Lau
Stringent starvation protein A	Stress Response	Stress Response - no subcategory	Carbon Starvation	1	0	1	1	Missing from ε
Stringent starvation protein B	Stress Response	Stress Response - no subcategory	Carbon Starvation	1	0	1	1	Missing from ε
GTP-binding protein HflX	Stress Response	Stress Response - no subcategory	Hfl operon	0	0	0	1	Unique to γ-Lau
HflC protein	Stress Response	Stress Response - no subcategory	Hfl operon	1	0	1	1	Missing from ε
HflK protein	Stress Response	Stress Response - no subcategory	Hfl operon	1	0	1	1	Missing from ε
Putative inner membrane protein YjeT (clustered with HflC)	Stress Response	Stress Response - no subcategory	Hfl operon	1	0	0	0	Unique to Ifr1
Phage shock protein B	Stress Response	Stress Response - no subcategory	Phage shock protein (psp) operon	1	0	0	0	Unique to Ifr1
Phage shock protein C	Stress Response	Stress Response - no subcategory	Phage shock protein (psp) operon	1	0	0	0	Unique to Ifr1
Psp operon transcriptional activator	Stress Response	Stress Response - no subcategory	Phage shock protein (psp) operon	1	0	0	0	Unique to Ifr1
Serine phosphatase RsbU, regulator of sigma subunit	Stress Response	Stress Response - no subcategory	SigmaB stress responce regulation	0	0	1	0	Unique to γ-1
Protein similar to glutamate synthase [NADPH] small chain, clustered with sulfite reductase	Sulfur Metabolism	Inorganic sulfur assimilation	Sulfite reduction-associated complex DsrMKJOP and co-clustering genes	1	0	1	1	Missing from ε
Sulfite reduction-associated complex DsrMKJOP iron-sulfur protein DsrO (=HmeA)	Sulfur Metabolism	Inorganic sulfur assimilation	Sulfite reduction-associated complex DsrMKJOP and co-clustering genes	1	0	1	1	Missing from ε
Sulfite reduction-associated complex DsrMKJOP multiheme protein DsrJ (=HmeF)	Sulfur Metabolism	Inorganic sulfur assimilation	Sulfite reduction-associated complex DsrMKJOP and co-clustering genes	0	0	0	1	Unique to γ-Lau
Sulfite reduction-associated complex DsrMKJOP protein DsrK (=HmeD)	Sulfur Metabolism	Inorganic sulfur assimilation	Sulfite reduction-associated complex DsrMKJOP and co-clustering genes	1	0	1	1	Missing from ε
Sulfite reduction-associated complex DsrMKJOP protein DsrM (= HmeC)	Sulfur Metabolism	Inorganic sulfur assimilation	Sulfite reduction-associated complex DsrMKJOP and co-clustering genes	1	0	1	1	Missing from ε
Sulfite reduction-associated complex DsrMKJOP protein DsrP (= HmeB)	Sulfur Metabolism	Inorganic sulfur assimilation	Sulfite reduction-associated complex DsrMKJOP and co-clustering genes	1	0	1	1	Missing from ε
Arylsulfatase (EC 3.1.6.1)	Sulfur Metabolism	Sulfur Metabolism - no subcategory	Galactosylceramide and Sulfatide metabolism	1	0	0	0	Unique to Ifr1
Beta-galactosidase (EC 3.2.1.23)	Sulfur Metabolism	Sulfur Metabolism - no subcategory	Galactosylceramide and Sulfatide metabolism	1	0	0	0	Unique to Ifr1
Blr3520 protein homolog, hypothetical protein	Sulfur Metabolism	Sulfur Metabolism - no subcategory	Sulfur oxidation	1	1	0	1	Missing from γ-1
Sulfite dehydrogenase cytochrome subunit SoxD	Sulfur Metabolism	Sulfur Metabolism - no subcategory	Sulfur oxidation	0	1	0	0	Unique to ε
Sulfur oxidation molybdopterin C protein	Sulfur Metabolism	Sulfur Metabolism - no subcategory	Sulfur oxidation	0	1	0	0	Unique to ε
Sulfur oxidation protein SoxA	Sulfur Metabolism	Sulfur Metabolism - no subcategory	Sulfur oxidation	3	1	1	1	Core
Sulfur oxidation protein SoxB	Sulfur Metabolism	Sulfur Metabolism - no subcategory	Sulfur oxidation	1	1	1	1	Core
Sulfur oxidation protein SoxX	Sulfur Metabolism	Sulfur Metabolism - no subcategory	Sulfur oxidation	2	0	1	1	Missing from ε
Sulfur oxidation protein SoxY	Sulfur Metabolism	Sulfur Metabolism - no subcategory	Sulfur oxidation	1	1	1	1	Core
Sulfur oxidation protein SoxZ	Sulfur Metabolism	Sulfur Metabolism - no subcategory	Sulfur oxidation	1	1	1	1	Core
thioredoxin SoxW	Sulfur Metabolism	Sulfur Metabolism - no subcategory	Sulfur oxidation	3	0	1	3	Missing from ε
Thiol peroxidase, Bcp-type (EC 1.11.1.15)	Sulfur Metabolism	Sulfur Metabolism - no subcategory	Thioredoxin-disulfide reductase	2	1	1	2	Core
Thiol peroxidase, Tpx-type (EC 1.11.1.15)	Sulfur Metabolism	Sulfur Metabolism - no subcategory	Thioredoxin-disulfide reductase	0	1	0	2	Shared by ε and γ-Lau
Thioredoxin reductase (EC 1.8.1.9)	Sulfur Metabolism	Sulfur Metabolism - no subcategory	Thioredoxin-disulfide reductase	1	2	1	1	Core
internalin, putative	Virulence, Disease and Defense	Invasion and intracellular resistance	Listeria surface proteins: Internalin-like proteins	0	1	0	0	Unique to ε
DNA-directed RNA polymerase beta subunit (EC 2.7.7.6)	Virulence, Disease and Defense	Invasion and intracellular resistance	Mycobacterium virulence operon involved in DNA transcription	2	1	1	1	Core
DNA-directed RNA polymerase beta' subunit (EC 2.7.7.6)	Virulence, Disease and Defense	Invasion and intracellular resistance	Mycobacterium virulence operon involved in DNA transcription	2	1	1	1	Core
LSU ribosomal protein L20p	Virulence, Disease and Defense	Invasion and intracellular resistance	Mycobacterium virulence operon involved in protein synthesis (LSU ribosomal proteins)	1	1	1	1	Core
LSU ribosomal protein L35p	Virulence, Disease and Defense	Invasion and intracellular resistance	Mycobacterium virulence operon involved in protein synthesis (LSU ribosomal proteins)	1	1	1	1	Core
Translation initiation factor 3	Virulence, Disease and Defense	Invasion and intracellular resistance	Mycobacterium virulence operon involved in protein synthesis (LSU ribosomal proteins)	1	1	1	1	Core
SSU ribosomal protein S12p (S23e)	Virulence, Disease and Defense	Invasion and intracellular resistance	Mycobacterium virulence operon involved in protein synthesis (SSU ribosomal proteins)	1	1	1	1	Core
SSU ribosomal protein S7p (S5e)	Virulence, Disease and Defense	Invasion and intracellular resistance	Mycobacterium virulence operon involved in protein synthesis (SSU ribosomal proteins)	1	1	1	1	Core
Translation elongation factor G	Virulence, Disease and Defense	Invasion and intracellular resistance	Mycobacterium virulence operon involved in protein synthesis (SSU ribosomal proteins)	1	1	1	1	Core
Translation elongation factor Tu	Virulence, Disease and Defense	Invasion and intracellular resistance	Mycobacterium virulence operon involved in protein synthesis (SSU ribosomal proteins)	1	1	2	3	Core
Metal-dependent hydrolases of the beta-lactamase superfamily I	Virulence, Disease and Defense	Resistance to antibiotics and toxic compounds	Beta-lactamase	1	0	1	1	Missing from ε
Cobalt-zinc-cadmium resistance protein	Virulence, Disease and Defense	Resistance to antibiotics and toxic compounds	Cobalt-zinc-cadmium resistance	1	0	1	1	Missing from ε
Cobalt-zinc-cadmium resistance protein CzcD	Virulence, Disease and Defense	Resistance to antibiotics and toxic compounds	Cobalt-zinc-cadmium resistance	0	0	0	1	Unique to γ-Lau
Probable Co/Zn/Cd efflux system membrane fusion protein	Virulence, Disease and Defense	Resistance to antibiotics and toxic compounds	Cobalt-zinc-cadmium resistance	3	2	1	0	Missing from γ-Lau
CopG protein	Virulence, Disease and Defense	Resistance to antibiotics and toxic compounds	Copper homeostasis	1	0	0	1	Shared by Ifr1 and γ-Lau
Copper resistance protein B	Virulence, Disease and Defense	Resistance to antibiotics and toxic compounds	Copper homeostasis	1	0	0	0	Unique to Ifr1
Cytochrome c heme lyase subunit CcmF	Virulence, Disease and Defense	Resistance to antibiotics and toxic compounds	Copper homeostasis	1	0	1	1	Missing from ε
Cytochrome c heme lyase subunit CcmH	Virulence, Disease and Defense	Resistance to antibiotics and toxic compounds	Copper homeostasis	0	0	0	1	Unique to γ-Lau
Multicopper oxidase	Virulence, Disease and Defense	Resistance to antibiotics and toxic compounds	Copper homeostasis	1	0	2	0	Shared by Ifr1 and γ-1
Magnesium and cobalt efflux protein CorC	Virulence, Disease and Defense	Resistance to antibiotics and toxic compounds	Copper homeostasis: copper tolerance	1	0	1	1	Missing from ε
Membrane protein, suppressor for copper-sensitivity ScsD	Virulence, Disease and Defense	Resistance to antibiotics and toxic compounds	Copper homeostasis: copper tolerance	0	1	0	0	Unique to ε
Periplasmic divalent cation tolerance protein CutA	Virulence, Disease and Defense	Resistance to antibiotics and toxic compounds	Copper homeostasis: copper tolerance	1	0	1	0	Shared by Ifr1 and γ-1
Acriflavin resistance protein	Virulence, Disease and Defense	Resistance to antibiotics and toxic compounds	Multidrug Resistance Efflux Pumps	4	0	1	3	Missing from ε
Multi antimicrobial extrusion protein (Na(+)/drug antiporter), MATE family of MDR efflux pumps	Virulence, Disease and Defense	Resistance to antibiotics and toxic compounds	Multidrug Resistance Efflux Pumps	0	1	0	0	Unique to ε
DNA gyrase subunit A (EC 5.99.1.3)	Virulence, Disease and Defense	Resistance to antibiotics and toxic compounds	Resistance to fluoroquinolones	1	1	2	1	Core
DNA gyrase subunit B (EC 5.99.1.3)	Virulence, Disease and Defense	Resistance to antibiotics and toxic compounds	Resistance to fluoroquinolones	2	1	1	1	Core
Topoisomerase IV subunit A (EC 5.99.1.-)	Virulence, Disease and Defense	Resistance to antibiotics and toxic compounds	Resistance to fluoroquinolones	1	0	1	1	Missing from ε
Topoisomerase IV subunit B (EC 5.99.1.-)	Virulence, Disease and Defense	Resistance to antibiotics and toxic compounds	Resistance to fluoroquinolones	1	0	1	1	Missing from ε
Response regulator of zinc sigma-54-dependent two-component system	Virulence, Disease and Defense	Resistance to antibiotics and toxic compounds	Zinc resistance	4	0	4	0	Shared by Ifr1 and γ-1
(E)-4-hydroxy-3-methylbut-2-enyl-diphosphate synthase (flavodoxin) (EC 1.17.7.3)	#N/A	#N/A	#N/A	1	1	1	1	Core
[4Fe-4S] cluster assembly scaffold protein Mrp (=ApbC)	#N/A	#N/A	#N/A	1	0	1	1	Missing from ε
[Protein-PII] uridylyltransferase (EC 2.7.7.59) / [Protein-PII]-UMP uridylyl-removing enzyme	#N/A	#N/A	#N/A	1	1	1	1	Core
1,4-dihydroxy-2-naphthoate polyprenyltransferase (EC 2.5.1.74)	#N/A	#N/A	#N/A	1	0	1	1	Missing from ε
1,4-dihydroxy-6-naphtoate synthase	#N/A	#N/A	#N/A	0	1	0	0	Unique to ε
1,6-anhydro-N-acetylmuramyl-L-alanine amidase	#N/A	#N/A	#N/A	1	0	2	1	Missing from ε
16 kDa heat shock protein A	#N/A	#N/A	#N/A	0	0	1	0	Unique to γ-1
16S rRNA (cytidine(1402)-2'-O)-methyltransferase (EC 2.1.1.198)	#N/A	#N/A	#N/A	1	1	1	1	Core
16S rRNA (cytosine(1402)-N(4))-methyltransferase (EC 2.1.1.199)	#N/A	#N/A	#N/A	1	1	1	1	Core
16S rRNA (guanine(1516)-N(2))-methyltransferase (EC 2.1.1.242)	#N/A	#N/A	#N/A	1	0	0	0	Unique to Ifr1
16S rRNA (guanine(527)-N(7))-methyltransferase (EC 2.1.1.170)	#N/A	#N/A	#N/A	1	1	1	1	Core
16S rRNA (uracil(1498)-N(3))-methyltransferase (EC 2.1.1.193)	#N/A	#N/A	#N/A	1	1	1	1	Core
16S rRNA m(2)G 1207 methyltransferase (EC 2.1.1.52)	#N/A	#N/A	#N/A	0	0	1	0	Unique to γ-1
16S rRNA processing protein RimM	#N/A	#N/A	#N/A	1	1	1	1	Core
17 kDa surface antigen	#N/A	#N/A	#N/A	1	0	0	0	Unique to Ifr1
2-C-methyl-D-erythritol 4-phosphate cytidylyltransferase (EC 2.7.7.60) / 2-C-methyl-D-erythritol 2,4-cyclodiphosphate synthase (EC 4.6.1.12)	#N/A	#N/A	#N/A	0	1	0	0	Unique to ε
2-hydroxy-3-oxopropionate reductase (EC 1.1.1.60)	#N/A	#N/A	#N/A	0	0	0	1	Unique to γ-Lau
2-hydroxy-6-oxohepta-2,4-dienoate hydrolase	#N/A	#N/A	#N/A	0	1	0	0	Unique to ε
2-Keto-3-deoxy-D-manno-octulosonate-8-phosphate synthase (EC 2.5.1.55)	#N/A	#N/A	#N/A	1	1	1	1	Core
2-methoxy-6-polyprenyl-1,4-benzoquinol methylase (EC 2.1.1.201)	#N/A	#N/A	#N/A	1	0	2	1	Missing from ε
2-nitropropane dioxygenase	#N/A	#N/A	#N/A	0	1	0	0	Unique to ε
2-oxoglutarate/2-oxoacid ferredoxin oxidoreductase, alpha subunit (EC 1.2.7.-)	#N/A	#N/A	#N/A	0	1	0	0	Unique to ε
2-oxoglutarate/2-oxoacid ferredoxin oxidoreductase, beta subunit (EC 1.2.7.-)	#N/A	#N/A	#N/A	0	1	0	0	Unique to ε
2-oxoglutarate/2-oxoacid ferredoxin oxidoreductase, delta subunit, ferredoxin-like 4Fe-4S binding protein (EC 1.2.7.-)	#N/A	#N/A	#N/A	0	1	0	0	Unique to ε
2-oxoglutarate/2-oxoacid ferredoxin oxidoreductase, gamma subunit (EC 1.2.7.-)	#N/A	#N/A	#N/A	0	1	0	0	Unique to ε
2-polyprenyl-3-methyl-6-methoxy-1,4-benzoquinol hydroxylase, coq7 type	#N/A	#N/A	#N/A	0	0	1	1	Shared by γ-1 and γ-Lau
2-polyprenyl-6-methoxyphenol hydroxylase	#N/A	#N/A	#N/A	1	0	1	1	Missing from ε
2-polyprenylphenol hydroxylase	#N/A	#N/A	#N/A	1	0	1	1	Missing from ε
2-polyprenylphenol hydroxylase and related flavodoxin oxidoreductases / CDP-6-deoxy-delta-3,4-glucoseen reductase-like	#N/A	#N/A	#N/A	1	0	2	1	Missing from ε
2-succinyl-5-enolpyruvyl-6-hydroxy-3-cyclohexene-1-carboxylic-acid synthase (EC 2.2.1.9)	#N/A	#N/A	#N/A	1	0	1	1	Missing from ε
2,3-bisphosphoglycerate-independent phosphoglycerate mutase (EC 5.4.2.12)	#N/A	#N/A	#N/A	1	1	1	1	Core
21 kDa hemolysin precursor	#N/A	#N/A	#N/A	0	0	1	0	Unique to γ-1
23S rRNA (adenine(2503)-C(2))-methyltransferase @ tRNA (adenine(37)-C(2))-methyltransferase (EC 2.1.1.192)	#N/A	#N/A	#N/A	1	1	1	1	Core
23S rRNA (cytosine(1962)-C(5))-methyltransferase (EC 2.1.1.191)	#N/A	#N/A	#N/A	1	0	1	1	Missing from ε
23S rRNA (guanine(1835)-N(2))-methyltransferase (EC 2.1.1.174)	#N/A	#N/A	#N/A	1	0	1	0	Shared by Ifr1 and γ-1
23S rRNA (guanosine(2251)-2'-O)-methyltransferase (EC 2.1.1.185)	#N/A	#N/A	#N/A	1	1	1	1	Core
23S rRNA (pseudouridine(1915)-N(3))-methyltransferase (EC 2.1.1.177)	#N/A	#N/A	#N/A	1	1	1	1	Core
23S rRNA (uracil(1939)-C(5))-methyltransferase (EC 2.1.1.190)	#N/A	#N/A	#N/A	1	0	1	1	Missing from ε
23S rRNA (uridine(2552)-2'-O)-methyltransferase (EC 2.1.1.166)	#N/A	#N/A	#N/A	1	0	1	1	Missing from ε
2OG-Fe(II) oxygenase	#N/A	#N/A	#N/A	0	0	0	1	Unique to γ-Lau
3-demethylubiquinol 3-O-methyltransferase (EC 2.1.1.64) @ 2-polyprenyl-6-hydroxyphenyl methylase (EC 2.1.1.222)	#N/A	#N/A	#N/A	1	0	1	1	Missing from ε
3-demethylubiquinone-9 3-methyltransferase (EC 2.1.1.64)	#N/A	#N/A	#N/A	1	0	0	0	Unique to Ifr1
3-deoxy-D-manno-octulosonate 8-phosphate phosphatase (EC 3.1.3.45)	#N/A	#N/A	#N/A	1	1	2	1	Core
3-deoxy-D-manno-octulosonic acid transferase (EC 2.4.99.12)(EC 2.4.99.13)	#N/A	#N/A	#N/A	1	1	1	1	Core
3-deoxy-manno-octulosonate cytidylyltransferase (EC 2.7.7.38)	#N/A	#N/A	#N/A	1	1	1	1	Core
3-hydroxyacyl-[acyl-carrier-protein] dehydratase, FabA form (EC 4.2.1.59) @ Trans-2-decenoyl-[acyl-carrier-protein] isomerase (EC 5.3.3.14)	#N/A	#N/A	#N/A	0	0	1	1	Shared by γ-1 and γ-Lau
3-ketoacyl-CoA thiolase (EC 2.3.1.16) @ Acetyl-CoA acetyltransferase (EC 2.3.1.9)	#N/A	#N/A	#N/A	1	0	0	0	Unique to Ifr1
3-oxoacyl-[acyl-carrier-protein] synthase, KASII (EC 2.3.1.179)	#N/A	#N/A	#N/A	1	1	1	1	Core
3-oxoacyl-[acyl-carrier-protein] synthase, KASIII (EC 2.3.1.180)	#N/A	#N/A	#N/A	1	1	1	1	Core
3-phosphoshikimate 1-carboxyvinyltransferase (EC 2.5.1.19)	#N/A	#N/A	#N/A	1	1	1	1	Core
3-polyprenyl-4-hydroxybenzoate carboxy-lyase (EC 4.1.1.98)	#N/A	#N/A	#N/A	1	0	1	1	Missing from ε
3,4-dihydroxy-2-butanone 4-phosphate synthase (EC 4.1.99.12) / GTP cyclohydrolase II (EC 3.5.4.25)	#N/A	#N/A	#N/A	1	1	1	1	Core
3'(2'),5'-bisphosphate nucleotidase (EC 3.1.3.7)	#N/A	#N/A	#N/A	0	0	1	1	Shared by γ-1 and γ-Lau
33 kDa chaperonin HslO	#N/A	#N/A	#N/A	0	0	1	0	Unique to γ-1
4-alpha-L-fucosyltransferase (EC 2.4.1.-)	#N/A	#N/A	#N/A	0	1	0	0	Unique to ε
4-amino-6-deoxy-N-Acetyl-D-hexosaminyl-(Lipid carrier) acetyltrasferase	#N/A	#N/A	#N/A	0	1	0	0	Unique to ε
4-hydroxy-3-methylbut-2-enyl diphosphate reductase (EC 1.17.7.4)	#N/A	#N/A	#N/A	1	1	1	1	Core
4-hydroxybenzoate polyprenyltransferase (EC 2.5.1.39)	#N/A	#N/A	#N/A	1	0	1	1	Missing from ε
4Fe-4S ferredoxin, iron-sulfur binding	#N/A	#N/A	#N/A	0	2	0	0	Unique to ε
5'-deoxynucleotidase YfbR (EC 3.1.3.89)	#N/A	#N/A	#N/A	0	0	1	0	Unique to γ-1
5'-methylthioadenosine phosphorylase (EC 2.4.2.28)	#N/A	#N/A	#N/A	0	0	1	0	Unique to γ-1
5'-nucleotidase SurE (EC 3.1.3.5)	#N/A	#N/A	#N/A	0	1	1	1	Missing from Ifr1
5'-nucleotidase/2',3'-cyclic phosphodiesterase and related esterases	#N/A	#N/A	#N/A	0	0	1	0	Unique to γ-1
5S rRNA ## 5S ribosomal RNA	#N/A	#N/A	#N/A	1	0	0	1	Shared by Ifr1 and γ-Lau
6-carboxy-5,6,7,8-tetrahydropterin synthase (EC 4.1.2.50)	#N/A	#N/A	#N/A	1	1	1	1	Core
7-carboxy-7-deazaguanine synthase (EC 4.3.99.3)	#N/A	#N/A	#N/A	1	1	1	1	Core
7-cyano-7-deazaguanine synthase (EC 6.3.4.20)	#N/A	#N/A	#N/A	1	1	1	1	Core
AAA ATPase	#N/A	#N/A	#N/A	1	0	0	0	Unique to Ifr1
AAA-family ATPase, Atu6082 type	#N/A	#N/A	#N/A	1	0	0	0	Unique to Ifr1
AAA+ ATPase superfamily protein YifB/ComM, associated with DNA recombination	#N/A	#N/A	#N/A	1	0	0	1	Shared by Ifr1 and γ-Lau
ABC transport protein, ATP-binding subunit	#N/A	#N/A	#N/A	0	0	2	0	Unique to γ-1
ABC transporter	#N/A	#N/A	#N/A	1	0	0	0	Unique to Ifr1
ABC transporter related protein	#N/A	#N/A	#N/A	0	1	0	0	Unique to ε
ABC transporter, ATP-binding protein	#N/A	#N/A	#N/A	0	2	0	0	Unique to ε
ABC transporter, ATP-binding protein (cluster 1, maltose/g3p/polyamine/iron)	#N/A	#N/A	#N/A	1	0	0	0	Unique to Ifr1
ABC transporter, ATP-binding protein (cluster 10, nitrate/sulfonate/bicarbonate)	#N/A	#N/A	#N/A	0	1	0	0	Unique to ε
ABC transporter, ATP-binding protein (cluster 3, basic aa/glutamine/opines)	#N/A	#N/A	#N/A	0	0	0	1	Unique to γ-Lau
ABC transporter, ATP-binding protein (cluster 5, nickel/peptides/opines) / ABC transporter, ATP-binding protein (cluster 5, nickel/peptides/opines)	#N/A	#N/A	#N/A	0	0	1	1	Shared by γ-1 and γ-Lau
ABC transporter, ATP-binding protein (cluster 9, phospholipid)	#N/A	#N/A	#N/A	0	1	0	0	Unique to ε
ABC transporter, ATP-binding protein 1 (cluster 4, leucine/isoleucine/valine/benzoate)	#N/A	#N/A	#N/A	0	0	0	1	Unique to γ-Lau
ABC transporter, permease protein	#N/A	#N/A	#N/A	0	3	1	0	Shared by ε and γ-1
ABC transporter, permease protein (cluster 10, nitrate/sulfonate/bicarbonate)	#N/A	#N/A	#N/A	0	1	0	0	Unique to ε
ABC transporter, permease protein (cluster 9, phospholipid)	#N/A	#N/A	#N/A	0	1	0	0	Unique to ε
ABC transporter, permease protein 1 (cluster 5, nickel/peptides/opines)	#N/A	#N/A	#N/A	0	0	3	1	Shared by γ-1 and γ-Lau
ABC transporter, permease protein 2 (cluster 5, nickel/peptides/opines)	#N/A	#N/A	#N/A	0	0	1	1	Shared by γ-1 and γ-Lau
ABC transporter, substrate-binding protein (cluster 10, nitrate/sulfonate/bicarbonate) / PAS domain / Diguanylate-cyclase	#N/A	#N/A	#N/A	0	0	1	0	Unique to γ-1
ABC transporter, substrate-binding protein (cluster 5, nickel/peptides/opines)	#N/A	#N/A	#N/A	0	0	1	1	Shared by γ-1 and γ-Lau
ABC transporter, substrate-binding protein (cluster 9, phospholipid)	#N/A	#N/A	#N/A	0	1	0	0	Unique to ε
ABC-type antimicrobial peptide transport system, ATPase component	#N/A	#N/A	#N/A	0	1	0	0	Unique to ε
ABC-type antimicrobial peptide transport system, permease component	#N/A	#N/A	#N/A	1	0	1	1	Missing from ε
ABC-type efflux pump membrane fusion component YbhG	#N/A	#N/A	#N/A	1	0	0	0	Unique to Ifr1
ABC-type efflux pump, duplicated ATPase component YbhF	#N/A	#N/A	#N/A	1	0	0	0	Unique to Ifr1
ABC-type Na+ efflux pump not coupled with H+ or K+ uptake, permease component NatB	#N/A	#N/A	#N/A	1	0	0	0	Unique to Ifr1
ABC-type Na+ transport system not coupled with H+ or K+ uptake, ATPase component NatA	#N/A	#N/A	#N/A	1	0	0	0	Unique to Ifr1
Abortive infection bacteriophage resistance protein	#N/A	#N/A	#N/A	0	0	2	0	Unique to γ-1
abortive infection protein, internal deletion	#N/A	#N/A	#N/A	1	0	0	0	Unique to Ifr1
Acetyl-CoA synthetase (EC 6.2.1.1)	#N/A	#N/A	#N/A	1	1	1	1	Core
Acetyltransferase, GNAT family	#N/A	#N/A	#N/A	1	2	0	0	Shared by Ifr1 and ε
Acid membrane antigen A	#N/A	#N/A	#N/A	0	1	0	0	Unique to ε
Acid stress protein IbaG	#N/A	#N/A	#N/A	0	0	1	0	Unique to γ-1
Aconitate hydratase 2 (EC 4.2.1.3)	#N/A	#N/A	#N/A	0	2	2	1	Missing from Ifr1
Acyl-[acyl-carrier-protein]--UDP-N-acetylglucosamine O-acyltransferase (EC 2.3.1.129)	#N/A	#N/A	#N/A	1	1	1	2	Core
Acyl-CoA:1-acyl-sn-glycerol-3-phosphate acyltransferase (EC 2.3.1.51)	#N/A	#N/A	#N/A	1	1	2	2	Core
Acyl-phosphate:glycerol-3-phosphate O-acyltransferase PlsY (EC 2.3.1.n3)	#N/A	#N/A	#N/A	1	1	1	1	Core
Adenine-specific DNA methylase	#N/A	#N/A	#N/A	0	0	1	0	Unique to γ-1
Adenine-specific DNA methylase containing a Zn-ribbon	#N/A	#N/A	#N/A	3	0	1	0	Shared by Ifr1 and γ-1
Adenine-specific methyltransferase (EC 2.1.1.72)	#N/A	#N/A	#N/A	0	0	1	0	Unique to γ-1
adenine/cytosine DNA methyltransferase	#N/A	#N/A	#N/A	0	1	0	0	Unique to ε
Adenosine (5')-pentaphospho-(5'')-adenosine pyrophosphohydrolase	#N/A	#N/A	#N/A	1	1	1	1	Core
Adenosylcobinamide kinase (EC 2.7.1.156) / Adenosylcobinamide-phosphate guanylyltransferase (EC 2.7.7.62)	#N/A	#N/A	#N/A	0	1	1	0	Shared by ε and γ-1
Adenosylhomocysteinase (EC 3.3.1.1)	#N/A	#N/A	#N/A	2	0	1	1	Missing from ε
Adenylosuccinate lyase (EC 4.3.2.2) @ SAICAR lyase (EC 4.3.2.2)	#N/A	#N/A	#N/A	1	1	1	1	Core
ADP-heptose synthase (EC 2.7.-.-) / D-glycero-beta-D-manno-heptose 7-phosphate kinase	#N/A	#N/A	#N/A	1	1	1	0	Missing from γ-Lau
ADP-heptose--lipooligosaccharide heptosyltransferase II	#N/A	#N/A	#N/A	0	3	1	0	Shared by ε and γ-1
ADP-ribose pyrophosphatase of COG1058 family (EC 3.6.1.13)	#N/A	#N/A	#N/A	1	1	0	1	Missing from γ-1
ADP-ribose pyrophosphatase of COG1058 family (EC 3.6.1.13) / Nicotinamide-nucleotide amidase (EC 3.5.1.42)	#N/A	#N/A	#N/A	0	1	0	0	Unique to ε
ADP-ribosylglycohydrolase	#N/A	#N/A	#N/A	0	0	1	0	Unique to γ-1
Aerotolerance protein BatA	#N/A	#N/A	#N/A	2	1	1	0	Missing from γ-Lau
Aerotolerance protein BatB / Aerotolerance protein BatC	#N/A	#N/A	#N/A	2	1	1	0	Missing from γ-Lau
Aldehyde dehydrogenase	#N/A	#N/A	#N/A	0	1	0	0	Unique to ε
Aldo/keto oxidoreductase	#N/A	#N/A	#N/A	0	1	0	0	Unique to ε
Aldose 1-epimerase family protein YeaD	#N/A	#N/A	#N/A	0	0	1	0	Unique to γ-1
Aliphatic amidase AmiE (EC 3.5.1.4)	#N/A	#N/A	#N/A	0	1	0	0	Unique to ε
Alkaline phosphatase (EC 3.1.3.1); Type I phosphodiesterase/nucleotide pyrophosphatase precursor	#N/A	#N/A	#N/A	1	0	0	0	Unique to Ifr1
alkaline serine protease	#N/A	#N/A	#N/A	1	0	0	0	Unique to Ifr1
Alkyl hydroperoxide reductase and/or thiol-specific antioxidant family (AhpC/TSA) protein	#N/A	#N/A	#N/A	0	0	1	1	Shared by γ-1 and γ-Lau
Alkyl sulfatase and related hydrolases, MBL-fold metallo-hydrolase superfamily	#N/A	#N/A	#N/A	0	0	1	0	Unique to γ-1
Alternative dihydrofolate reductase 2 / Dihydropteroate synthase (EC 2.5.1.15)	#N/A	#N/A	#N/A	0	1	0	0	Unique to ε
Aminodeoxyfutalosine nucleosidase (EC 3.2.2.30)	#N/A	#N/A	#N/A	0	1	0	0	Unique to ε
Aminodeoxyfutalosine synthase (EC 2.5.1.120)	#N/A	#N/A	#N/A	0	1	0	0	Unique to ε
Aminotransferase ScrA	#N/A	#N/A	#N/A	1	0	0	0	Unique to Ifr1
Aminotransferase, DegT/DnrJ/EryC1/StrS family	#N/A	#N/A	#N/A	0	1	0	0	Unique to ε
Amylopullulanase	#N/A	#N/A	#N/A	1	0	1	0	Shared by Ifr1 and γ-1
Anaerobic dehydrogenases, typically selenocysteine-containing	#N/A	#N/A	#N/A	0	3	0	0	Unique to ε
Anaerobic dimethyl sulfoxide reductase chain A (EC 1.8.5.3), molybdopterin-binding domain	#N/A	#N/A	#N/A	2	0	2	1	Missing from ε
Anaerobic dimethyl sulfoxide reductase chain B (EC 1.8.5.3)	#N/A	#N/A	#N/A	0	0	1	0	Unique to γ-1
Anaerobic dimethyl sulfoxide reductase chain B (EC 1.8.5.3), iron-sulfur binding subunit	#N/A	#N/A	#N/A	2	0	2	2	Missing from ε
Anaerobic dimethyl sulfoxide reductase chain C (EC 1.8.5.3), anchor subunit	#N/A	#N/A	#N/A	1	0	2	1	Missing from ε
Anaerobic respiratory complex protein QmoA	#N/A	#N/A	#N/A	1	0	0	1	Shared by Ifr1 and γ-Lau
Anaerobic respiratory complex protein QmoB	#N/A	#N/A	#N/A	2	0	0	1	Shared by Ifr1 and γ-Lau
Anaerobic respiratory reductase chaperone	#N/A	#N/A	#N/A	0	1	0	0	Unique to ε
Anhydro-N-acetylmuramic acid kinase (EC 2.7.1.170)	#N/A	#N/A	#N/A	1	0	1	1	Missing from ε
Ankyrin	#N/A	#N/A	#N/A	0	1	0	0	Unique to ε
Anthranilate phosphoribosyltransferase like (EC 2.4.2.18)	#N/A	#N/A	#N/A	0	1	0	1	Shared by ε and γ-Lau
Anthranilate synthase, amidotransferase component (EC 4.1.3.27) @ Para-aminobenzoate synthase, amidotransferase component (EC 2.6.1.85)	#N/A	#N/A	#N/A	1	1	1	1	Core
Anticodon nuclease	#N/A	#N/A	#N/A	0	0	3	0	Unique to γ-1
Antitoxin HigA	#N/A	#N/A	#N/A	1	0	2	1	Missing from ε
Antitoxin HigA / unknown domain	#N/A	#N/A	#N/A	1	0	0	1	Shared by Ifr1 and γ-Lau
Antitoxin to RelE-like translational repressor toxin	#N/A	#N/A	#N/A	0	0	1	0	Unique to γ-1
ApaG protein	#N/A	#N/A	#N/A	0	0	1	1	Shared by γ-1 and γ-Lau
Apolipoprotein N-acyltransferase / Copper homeostasis protein CutE	#N/A	#N/A	#N/A	1	1	1	1	Core
Arginyl-tRNA--protein transferase (EC 2.3.2.8)	#N/A	#N/A	#N/A	1	0	0	1	Shared by Ifr1 and γ-Lau
Arsenate reductase (EC 1.20.4.4) thioredoxin-coupled, LMWP family	#N/A	#N/A	#N/A	0	1	0	0	Unique to ε
Arsenical resistance operon repressor	#N/A	#N/A	#N/A	0	0	1	0	Unique to γ-1
Arsenical-resistance protein ACR3	#N/A	#N/A	#N/A	0	0	1	0	Unique to γ-1
asparaginase	#N/A	#N/A	#N/A	0	1	0	0	Unique to ε
Aspartate carbamoyltransferase (EC 2.1.3.2)	#N/A	#N/A	#N/A	1	1	1	1	Core
Aspartyl aminopeptidase (EC 3.4.11.21)	#N/A	#N/A	#N/A	0	1	1	0	Shared by ε and γ-1
Aspartyl protease	#N/A	#N/A	#N/A	1	0	1	0	Shared by Ifr1 and γ-1
Aspartyl-tRNA synthetase (EC 6.1.1.12) @ Aspartyl-tRNA(Asn) synthetase (EC 6.1.1.23)	#N/A	#N/A	#N/A	1	1	1	1	Core
Aspartyl-tRNA(Asn) amidotransferase subunit A (EC 6.3.5.6) @ Glutamyl-tRNA(Gln) amidotransferase subunit A (EC 6.3.5.7)	#N/A	#N/A	#N/A	1	1	1	1	Core
Aspartyl-tRNA(Asn) amidotransferase subunit B (EC 6.3.5.6) @ Glutamyl-tRNA(Gln) amidotransferase subunit B (EC 6.3.5.7)	#N/A	#N/A	#N/A	1	1	1	1	Core
Aspartyl-tRNA(Asn) amidotransferase subunit C (EC 6.3.5.6) @ Glutamyl-tRNA(Gln) amidotransferase subunit C (EC 6.3.5.7)	#N/A	#N/A	#N/A	1	1	1	1	Core
Assimilatory nitrate reductase large subunit (EC 1.7.99.4)	#N/A	#N/A	#N/A	1	1	5	1	Core
ATP citrate synthase, alpha chain (EC 2.3.3.8)	#N/A	#N/A	#N/A	0	1	0	0	Unique to ε
ATP citrate synthase, beta chain (EC 2.3.3.8)	#N/A	#N/A	#N/A	0	1	0	0	Unique to ε
ATP phosphoribosyltransferase (EC 2.4.2.17) => HisGs	#N/A	#N/A	#N/A	1	1	1	1	Core
ATP synthase protein I-like membrane protein	#N/A	#N/A	#N/A	0	1	0	0	Unique to ε
ATP-dependent DNA helicase	#N/A	#N/A	#N/A	1	0	0	1	Shared by Ifr1 and γ-Lau
ATP-dependent DNA helicase RecG (EC 3.6.4.12)	#N/A	#N/A	#N/A	3	1	1	1	Core
ATP-dependent DNA helicase UvrD/PcrA (EC 3.6.4.12)	#N/A	#N/A	#N/A	2	0	1	1	Missing from ε
ATP-dependent exoDNAse (exonuclease V), alpha subunit - helicase superfamily I member	#N/A	#N/A	#N/A	0	0	1	0	Unique to γ-1
ATP-dependent helicase HrpA	#N/A	#N/A	#N/A	1	0	1	1	Missing from ε
ATP-dependent helicase HrpB	#N/A	#N/A	#N/A	2	0	0	0	Unique to Ifr1
ATP-dependent protease subunit HslV (EC 3.4.25.2)	#N/A	#N/A	#N/A	1	1	1	1	Core
ATP-dependent RNA helicase, DEAD/DEAH box family	#N/A	#N/A	#N/A	2	0	1	0	Shared by Ifr1 and γ-1
ATP:Cob(I)alamin adenosyltransferase (EC 2.5.1.17)	#N/A	#N/A	#N/A	1	0	0	1	Shared by Ifr1 and γ-Lau
ATP/GTP-binding protein	#N/A	#N/A	#N/A	0	0	0	1	Unique to γ-Lau
ATPase involved in DNA repair	#N/A	#N/A	#N/A	0	0	1	0	Unique to γ-1
ATPase, P-type (transporting), HAD superfamily, subfamily IC	#N/A	#N/A	#N/A	1	0	0	0	Unique to Ifr1
ATPase/GTPase, AAA15 family	#N/A	#N/A	#N/A	0	0	1	0	Unique to γ-1
ATPases of the AAA+ class	#N/A	#N/A	#N/A	1	0	1	1	Missing from ε
Autolysin sensor kinase (EC 2.7.3.-)	#N/A	#N/A	#N/A	0	0	1	0	Unique to γ-1
Autolysis response regulater LytR	#N/A	#N/A	#N/A	0	0	1	0	Unique to γ-1
Bacillosamine/Legionaminic acid biosynthesis N-acetyltrasferase PglD (PseH and NeuD homolog); 4-amino-6-deoxy-N-Acetyl-D-hexosaminyl-(Lipid carrier) acetyltrasferase	#N/A	#N/A	#N/A	0	1	0	0	Unique to ε
Bacterial ribosome SSU maturation protein RimP	#N/A	#N/A	#N/A	1	0	1	1	Missing from ε
BarA-associated response regulator UvrY (= GacA = SirA)	#N/A	#N/A	#N/A	0	0	1	0	Unique to γ-1
Baseplate assembly protein J	#N/A	#N/A	#N/A	0	0	2	0	Unique to γ-1
BatA (Bacteroides aerotolerance operon)	#N/A	#N/A	#N/A	0	1	0	0	Unique to ε
BatD	#N/A	#N/A	#N/A	1	0	1	0	Shared by Ifr1 and γ-1
beta-N-acetylglucosaminidase (EC 3.2.1.52)	#N/A	#N/A	#N/A	1	0	1	1	Missing from ε
BioD-like N-terminal domain / Phosphate acetyltransferase (EC 2.3.1.8)	#N/A	#N/A	#N/A	2	0	0	0	Unique to Ifr1
Biosynthetic Aromatic amino acid aminotransferase beta (EC 2.6.1.57) @ Histidinol-phosphate aminotransferase (EC 2.6.1.9)	#N/A	#N/A	#N/A	0	1	0	0	Unique to ε
Biotin operon repressor / Biotin--protein ligase (EC 6.3.4.9)(EC 6.3.4.10)(EC 6.3.4.11)(EC 6.3.4.15)	#N/A	#N/A	#N/A	1	0	0	0	Unique to Ifr1
Biotin--protein ligase (EC 6.3.4.9, EC 6.3.4.10, EC 6.3.4.11, EC 6.3.4.15)	#N/A	#N/A	#N/A	0	1	0	0	Unique to ε
Bis-ABC ATPase Uup	#N/A	#N/A	#N/A	1	1	1	1	Core
Bis-ABC ATPase YbiT	#N/A	#N/A	#N/A	0	1	1	0	Shared by ε and γ-1
Bis-ABC ATPase YheS	#N/A	#N/A	#N/A	1	0	1	1	Missing from ε
Bis(5'-nucleosyl)-tetraphosphatase, symmetrical (EC 3.6.1.41)	#N/A	#N/A	#N/A	1	0	1	1	Missing from ε
Bll4632 protein	#N/A	#N/A	#N/A	1	0	0	0	Unique to Ifr1
BNR/Asp-box repeat protein	#N/A	#N/A	#N/A	0	0	1	0	Unique to γ-1
Branched-chain amino acid ABC transporter, ATP-binding protein	#N/A	#N/A	#N/A	0	0	0	1	Unique to γ-Lau
Branched-chain amino acid ABC transporter, periplasmic substrate- binding protein	#N/A	#N/A	#N/A	0	0	0	1	Unique to γ-Lau
Branched-chain amino acid transport system permease protein LivM (TC 3.A.1.4.1)	#N/A	#N/A	#N/A	0	0	0	1	Unique to γ-Lau
Bsr0071 protein	#N/A	#N/A	#N/A	0	0	0	1	Unique to γ-Lau
Bsu YqfO NIF3/CutA domain	#N/A	#N/A	#N/A	0	0	1	0	Unique to γ-1
Bucepa02001210 protein family (probably prophage associated)	#N/A	#N/A	#N/A	0	0	1	0	Unique to γ-1
C-5 cytosine-specific DNA methylase family protein	#N/A	#N/A	#N/A	1	0	0	0	Unique to Ifr1
C4-dicarboxylate transporter/malic acid transport protein	#N/A	#N/A	#N/A	0	0	1	0	Unique to γ-1
Carbamoyl-phosphate synthase large chain (EC 6.3.5.5)	#N/A	#N/A	#N/A	1	1	1	1	Core
Carbamoyl-phosphate synthase small chain (EC 6.3.5.5)	#N/A	#N/A	#N/A	1	1	1	1	Core
Carbamoyltransferase in large core OS assembly cluster	#N/A	#N/A	#N/A	2	0	1	0	Shared by Ifr1 and γ-1
Carbohydrate kinase, FGGY family	#N/A	#N/A	#N/A	0	0	1	0	Unique to γ-1
carbon storage regulator related protein	#N/A	#N/A	#N/A	1	0	0	0	Unique to Ifr1
Carbonic anhydrase, alpha class (EC 4.2.1.1)	#N/A	#N/A	#N/A	0	1	2	1	Missing from Ifr1
Carbonic anhydrase, beta class (EC 4.2.1.1)	#N/A	#N/A	#N/A	1	1	1	1	Core
Carbonic anhydrase, gamma class (EC 4.2.1.1)	#N/A	#N/A	#N/A	0	1	1	0	Shared by ε and γ-1
Carboxylesterase PA3859	#N/A	#N/A	#N/A	1	0	0	0	Unique to Ifr1
Carboxynorspermidine decarboxylase (EC 4.1.1.96)	#N/A	#N/A	#N/A	0	1	0	0	Unique to ε
Carboxynorspermidine synthase (EC 1.5.1.43)	#N/A	#N/A	#N/A	0	1	0	0	Unique to ε
Cardiolipin synthase (EC 2.7.8.-), ClsA	#N/A	#N/A	#N/A	1	0	1	0	Shared by Ifr1 and γ-1
Catalase KatE (EC 1.11.1.6)	#N/A	#N/A	#N/A	0	0	3	0	Unique to γ-1
Cation transport protein	#N/A	#N/A	#N/A	0	0	0	1	Unique to γ-Lau
CBS domain protein	#N/A	#N/A	#N/A	1	0	0	0	Unique to Ifr1
CBS-domain-containing membrane protein	#N/A	#N/A	#N/A	0	0	1	0	Unique to γ-1
CCA tRNA nucleotidyltransferase (EC 2.7.7.72)	#N/A	#N/A	#N/A	1	0	1	1	Missing from ε
CDP-diacylglycerol--serine O-phosphatidyltransferase (EC 2.7.8.8) @ Archaetidylserine synthase (EC 2.7.8.38)	#N/A	#N/A	#N/A	0	1	0	0	Unique to ε
Cell division coordinator CpoB	#N/A	#N/A	#N/A	1	1	0	0	Shared by Ifr1 and ε
Cell division integral membrane protein, YggT and half-length relatives	#N/A	#N/A	#N/A	1	1	1	1	Core
Cell division protein BolA	#N/A	#N/A	#N/A	1	0	1	2	Missing from ε
Cell division protein DivIC (FtsB), stabilizes FtsL against RasP cleavage	#N/A	#N/A	#N/A	1	0	0	1	Shared by Ifr1 and γ-Lau
Cell division protein FtsA	#N/A	#N/A	#N/A	1	1	1	1	Core
Cell division protein FtsH	#N/A	#N/A	#N/A	1	3	1	2	Core
Cell division protein FtsI [Peptidoglycan synthetase] (EC 2.4.1.129)	#N/A	#N/A	#N/A	1	1	1	1	Core
Cell division protein FtsK	#N/A	#N/A	#N/A	2	0	1	0	Shared by Ifr1 and γ-1
Cell division protein FtsL	#N/A	#N/A	#N/A	0	0	1	0	Unique to γ-1
Cell division protein FtsQ	#N/A	#N/A	#N/A	1	0	1	1	Missing from ε
Cell division protein FtsW	#N/A	#N/A	#N/A	1	1	1	1	Core
Cell division protein FtsZ	#N/A	#N/A	#N/A	1	1	1	1	Core
Cell division protein MraZ	#N/A	#N/A	#N/A	1	0	1	1	Missing from ε
Cell division protein ZapD	#N/A	#N/A	#N/A	2	0	1	0	Shared by Ifr1 and γ-1
Cell division topological specificity factor MinE	#N/A	#N/A	#N/A	0	0	1	0	Unique to γ-1
Cell division trigger factor (EC 5.2.1.8)	#N/A	#N/A	#N/A	1	1	1	1	Core
Cell surface protein	#N/A	#N/A	#N/A	0	3	0	0	Unique to ε
Cell-division-associated, ABC-transporter-like signaling protein FtsE	#N/A	#N/A	#N/A	1	1	1	1	Core
Cell-division-associated, ABC-transporter-like signaling protein FtsX	#N/A	#N/A	#N/A	1	1	1	1	Core
Chemotaxis protein CheV (EC 2.7.3.-)	#N/A	#N/A	#N/A	0	0	1	0	Unique to γ-1
Chemotaxis protein methyltransferase CheR (EC 2.1.1.80)	#N/A	#N/A	#N/A	1	0	0	0	Unique to Ifr1
Chemotaxis regulator - transmits chemoreceptor signals to flagellar motor components CheY	#N/A	#N/A	#N/A	0	0	1	0	Unique to γ-1
Chloride channel protein	#N/A	#N/A	#N/A	0	0	1	1	Shared by γ-1 and γ-Lau
Chloride channel protein EriC	#N/A	#N/A	#N/A	1	0	0	0	Unique to Ifr1
Chorismate dehydratase (EC 4.2.1.151)	#N/A	#N/A	#N/A	0	1	0	0	Unique to ε
Chorismate mutase I (EC 5.4.99.5) / Prephenate dehydratase (EC 4.2.1.51)	#N/A	#N/A	#N/A	1	1	1	1	Core
Chorismate--pyruvate lyase (EC 4.1.3.40)	#N/A	#N/A	#N/A	0	0	1	1	Shared by γ-1 and γ-Lau
Chromosomal replication initiator protein DnaA	#N/A	#N/A	#N/A	2	3	1	2	Core
Chromosome (plasmid) partitioning protein ParA	#N/A	#N/A	#N/A	5	1	1	1	Core
Chromosome (plasmid) partitioning protein ParB	#N/A	#N/A	#N/A	7	1	1	1	Core
Chromosome partitioning protein ParA	#N/A	#N/A	#N/A	1	0	0	0	Unique to Ifr1
Cobalamin biosynthesis protein BluB @ 5,6-dimethylbenzimidazole synthase, flavin destructase family	#N/A	#N/A	#N/A	0	0	1	0	Unique to γ-1
Cobalamine biosynthesis protein	#N/A	#N/A	#N/A	0	0	1	0	Unique to γ-1
Cobalt-precorrin 5A hydrolase (EC 3.7.1.12)	#N/A	#N/A	#N/A	0	1	0	0	Unique to ε
Cobalt-precorrin-3 C(17)-methyltransferase (EC 2.1.1.272)	#N/A	#N/A	#N/A	0	1	0	0	Unique to ε
Cobalt-precorrin-4 C(11)-methyltransferase (EC 2.1.1.271)	#N/A	#N/A	#N/A	0	1	0	0	Unique to ε
Cobalt-precorrin-5B (C1)-methyltransferase (EC 2.1.1.195)	#N/A	#N/A	#N/A	0	1	0	0	Unique to ε
Cobalt-zinc-cadmium resistance protein CzcA; Cation efflux system protein CusA	#N/A	#N/A	#N/A	3	0	4	0	Shared by Ifr1 and γ-1
Cobyrinic acid a,c-diamide synthetase (EC 6.3.5.11)	#N/A	#N/A	#N/A	0	1	0	0	Unique to ε
COG0553: Superfamily II DNA/RNA helicases, SNF2 family	#N/A	#N/A	#N/A	0	1	0	0	Unique to ε
COG1180: Radical SAM, Pyruvate-formate lyase-activating enzyme like	#N/A	#N/A	#N/A	3	0	0	0	Unique to Ifr1
COG1242: Predicted Fe-S oxidoreductase	#N/A	#N/A	#N/A	0	1	1	0	Shared by ε and γ-1
COG1355, Predicted dioxygenase	#N/A	#N/A	#N/A	1	0	1	0	Shared by Ifr1 and γ-1
COG1399 protein, clustered with ribosomal protein L32p	#N/A	#N/A	#N/A	0	0	1	1	Shared by γ-1 and γ-Lau
COG1683: Uncharacterized conserved protein / FIG143828: Hypothetical protein YbgA	#N/A	#N/A	#N/A	0	0	1	0	Unique to γ-1
COG1872	#N/A	#N/A	#N/A	0	0	0	1	Unique to γ-Lau
COG2078: Uncharacterized ACR	#N/A	#N/A	#N/A	1	0	1	0	Shared by Ifr1 and γ-1
COG2363	#N/A	#N/A	#N/A	1	0	0	0	Unique to Ifr1
Colanic acid biosynthesis glycosyl transferase WcaE	#N/A	#N/A	#N/A	0	0	1	0	Unique to γ-1
Cold shock protein of CSP family	#N/A	#N/A	#N/A	1	1	3	2	Core
Cold shock protein of CSP family => CspD (naming convention as in E.coli)	#N/A	#N/A	#N/A	0	0	1	0	Unique to γ-1
Colicin V production protein	#N/A	#N/A	#N/A	1	0	1	1	Missing from ε
Competence protein F homolog, phosphoribosyltransferase domain; protein YhgH required for utilization of DNA as sole source of carbon and energy	#N/A	#N/A	#N/A	1	0	0	1	Shared by Ifr1 and γ-Lau
Conjugative transfer protein 234	#N/A	#N/A	#N/A	0	0	1	0	Unique to γ-1
Conjugative transfer protein 345	#N/A	#N/A	#N/A	0	0	1	0	Unique to γ-1
Conjugative transfer protein TraA	#N/A	#N/A	#N/A	0	0	1	0	Unique to γ-1
Conjugative transfer protein TraI, relaxase	#N/A	#N/A	#N/A	0	0	1	0	Unique to γ-1
Conjugative transfer protein TraV	#N/A	#N/A	#N/A	0	0	1	0	Unique to γ-1
conserved hypothetical protein	#N/A	#N/A	#N/A	1	0	3	1	Missing from ε
Conserved hypothetical protein 2001	#N/A	#N/A	#N/A	1	0	0	0	Unique to Ifr1
Copper metallochaperone PCu(A)C, inserts Cu(I) into cytochrome oxidase subunit II	#N/A	#N/A	#N/A	1	0	1	0	Shared by Ifr1 and γ-1
CRISPR-associated endonuclease Cas9	#N/A	#N/A	#N/A	0	1	0	0	Unique to ε
CRISPR-associated endoribonuclease Cas6	#N/A	#N/A	#N/A	0	1	0	0	Unique to ε
Crossover junction endodeoxyribonuclease RuvC (EC 3.1.22.4)	#N/A	#N/A	#N/A	1	1	1	1	Core
Cryptic sugar kinase Mak	#N/A	#N/A	#N/A	1	0	2	0	Shared by Ifr1 and γ-1
Cyclic dehypoxanthine futalosine synthase (EC 1.21.98.1)	#N/A	#N/A	#N/A	0	1	0	0	Unique to ε
cyclic nucleotide-binding domain (cNMP-BD) protein	#N/A	#N/A	#N/A	0	1	0	0	Unique to ε
Cyclic pyranopterin monophosphate synthase accessory protein	#N/A	#N/A	#N/A	1	1	1	1	Core
Cyclic pyranopterin phosphate synthase (MoaA) (EC 4.1.99.18)	#N/A	#N/A	#N/A	1	1	1	1	Core
Cysteine desulfurase (EC 2.8.1.7) => IscS	#N/A	#N/A	#N/A	1	0	1	1	Missing from ε
Cytochrome b561	#N/A	#N/A	#N/A	1	0	1	0	Shared by Ifr1 and γ-1
Cytochrome c	#N/A	#N/A	#N/A	0	1	0	0	Unique to ε
Cytochrome c family protein	#N/A	#N/A	#N/A	2	1	1	1	Core
Cytochrome c oxidase (cbb3-type) subunit CcoN (EC 1.9.3.1)	#N/A	#N/A	#N/A	1	1	1	2	Core
Cytochrome c oxidase (cbb3-type) subunit CcoO (EC 1.9.3.1)	#N/A	#N/A	#N/A	1	1	1	2	Core
Cytochrome c oxidase (cbb3-type) subunit CcoP (EC 1.9.3.1)	#N/A	#N/A	#N/A	1	1	1	2	Core
Cytochrome c oxidase (cbb3-type) subunit CcoQ (EC 1.9.3.1)	#N/A	#N/A	#N/A	0	0	0	1	Unique to γ-Lau
Cytochrome c, class I	#N/A	#N/A	#N/A	0	0	0	1	Unique to γ-Lau
Cytochrome c5	#N/A	#N/A	#N/A	0	0	2	0	Unique to γ-1
Cytochrome c55X precursor NirC	#N/A	#N/A	#N/A	1	0	1	1	Missing from ε
Cytochrome d ubiquinol oxidase subunit X (EC 1.10.3.-)	#N/A	#N/A	#N/A	1	0	0	0	Unique to Ifr1
Cytochrome oxidase biogenesis protein Sco1/SenC/PrrC, thiol-disulfide reductase involved in Cu(I) insertion into CoxII Cu(A) center	#N/A	#N/A	#N/A	2	0	1	1	Missing from ε
D-alanine--D-alanine ligase (EC 6.3.2.4)	#N/A	#N/A	#N/A	0	1	1	1	Missing from Ifr1
D-aminoacyl-tRNA deacylase (EC 3.1.1.96)	#N/A	#N/A	#N/A	1	0	1	1	Missing from ε
D-arabinose 5-phosphate isomerase (EC 5.3.1.13)	#N/A	#N/A	#N/A	1	1	1	1	Core
D-erythro-7,8-dihydroneopterin triphosphate epimerase	#N/A	#N/A	#N/A	1	0	1	0	Shared by Ifr1 and γ-1
D-glycerate 2-kinase (EC 2.7.1.165)	#N/A	#N/A	#N/A	1	0	0	0	Unique to Ifr1
D-glycero-beta-D-manno-heptose-1,7-bisphosphate 7-phosphatase (EC 3.1.3.82)	#N/A	#N/A	#N/A	0	1	0	0	Unique to ε
dCMP deaminase (EC 3.5.4.12)	#N/A	#N/A	#N/A	0	1	0	0	Unique to ε
DEAD-box ATP-dependent RNA helicase DeaD (= CshA) (EC 3.6.4.13)	#N/A	#N/A	#N/A	1	1	1	1	Core
DEAD-box helicase-related protein	#N/A	#N/A	#N/A	2	0	0	2	Shared by Ifr1 and γ-Lau
DEAD/DEAH box helicase-like protein	#N/A	#N/A	#N/A	0	1	4	1	Missing from Ifr1
DEDDh 3'-5' exonuclease domain of the epsilon subunit of DNA polymerase III	#N/A	#N/A	#N/A	0	1	0	0	Unique to ε
Demethylmenaquinone methyltransferase (EC 2.1.1.163)	#N/A	#N/A	#N/A	0	1	0	0	Unique to ε
Di-heme cytochrome c peroxidase	#N/A	#N/A	#N/A	1	0	0	0	Unique to Ifr1
Di-tripeptide/cation symporter	#N/A	#N/A	#N/A	1	0	0	0	Unique to Ifr1
Diadenosine tetraphosphatase and related serine/threonine protein phosphatases	#N/A	#N/A	#N/A	1	0	0	0	Unique to Ifr1
Diadenosine tetraphosphate (Ap4A) hydrolase and other HIT family hydrolases	#N/A	#N/A	#N/A	0	1	1	0	Shared by ε and γ-1
Diaminohydroxyphosphoribosylaminopyrimidine deaminase (EC 3.5.4.26) / 5-amino-6-(5-phosphoribosylamino)uracil reductase (EC 1.1.1.193)	#N/A	#N/A	#N/A	1	1	1	1	Core
Diaminopimelate decarboxylase and/or diaminopimelate epimerase leader peptide	#N/A	#N/A	#N/A	0	0	1	0	Unique to γ-1
diguanylate cyclase (GGDEF domain)	#N/A	#N/A	#N/A	0	0	1	0	Unique to γ-1
Dihydrofolate synthase (EC 6.3.2.12) @ Folylpolyglutamate synthase (EC 6.3.2.17)	#N/A	#N/A	#N/A	1	1	1	1	Core
Dihydroorotase (EC 3.5.2.3)	#N/A	#N/A	#N/A	2	2	2	2	Core
Dihydroorotate dehydrogenase (NAD(+)), catalytic subunit (EC 1.3.1.14)	#N/A	#N/A	#N/A	1	0	0	1	Shared by Ifr1 and γ-Lau
Dihydroorotate dehydrogenase (NAD(+)), electron transfer subunit (EC 1.3.1.14)	#N/A	#N/A	#N/A	1	0	0	1	Shared by Ifr1 and γ-Lau
Dihydroorotate dehydrogenase (quinone) (EC 1.3.5.2)	#N/A	#N/A	#N/A	0	1	1	0	Shared by ε and γ-1
Dinucleotide-utilizing enzymes involved in molybdopterin and thiamine biosynthesis family 1	#N/A	#N/A	#N/A	1	0	0	0	Unique to Ifr1
Disulphide-isomerase	#N/A	#N/A	#N/A	1	0	0	0	Unique to Ifr1
DJ-1/YajL/PfpI superfamily, includes chaperone protein YajL (former ThiJ), parkinsonism-associated protein DJ-1, peptidases PfpI, Hsp31	#N/A	#N/A	#N/A	1	0	1	1	Missing from ε
DksA family protein PA5536 (no Zn-finger)	#N/A	#N/A	#N/A	0	0	0	1	Unique to γ-Lau
DNA double-strand break repair Rad50 ATPase	#N/A	#N/A	#N/A	1	0	0	0	Unique to Ifr1
DNA gyrase inhibitor YacG	#N/A	#N/A	#N/A	0	0	1	1	Shared by γ-1 and γ-Lau
DNA helicase II related protein	#N/A	#N/A	#N/A	1	0	0	1	Shared by Ifr1 and γ-Lau
DNA helicase, phage associated; Type III restriction enzme	#N/A	#N/A	#N/A	0	0	1	0	Unique to γ-1
DNA internalization-related competence protein ComEC/Rec2	#N/A	#N/A	#N/A	2	0	2	1	Missing from ε
DNA ligase (NAD(+)) (EC 6.5.1.2)	#N/A	#N/A	#N/A	1	1	1	1	Core
DNA methylase	#N/A	#N/A	#N/A	0	1	0	0	Unique to ε
DNA methylase containing a Zn-ribbon	#N/A	#N/A	#N/A	1	0	0	0	Unique to Ifr1
DNA or RNA helicases of superfamily II	#N/A	#N/A	#N/A	1	0	0	0	Unique to Ifr1
DNA polymerase II (EC 2.7.7.7)	#N/A	#N/A	#N/A	0	0	1	0	Unique to γ-1
DNA polymerase III beta subunit (EC 2.7.7.7)	#N/A	#N/A	#N/A	1	1	1	1	Core
DNA polymerase III chi subunit (EC 2.7.7.7)	#N/A	#N/A	#N/A	1	0	0	1	Shared by Ifr1 and γ-Lau
DNA polymerase III delta prime subunit (EC 2.7.7.7)	#N/A	#N/A	#N/A	1	0	1	1	Missing from ε
DNA polymerase III delta subunit (EC 2.7.7.7)	#N/A	#N/A	#N/A	1	1	1	1	Core
DNA polymerase III epsilon subunit (EC 2.7.7.7)	#N/A	#N/A	#N/A	1	0	1	1	Missing from ε
DNA polymerase III, epsilon subunit-like protein	#N/A	#N/A	#N/A	0	0	1	0	Unique to γ-1
DNA polymerase X family	#N/A	#N/A	#N/A	1	0	0	0	Unique to Ifr1
DNA polymerase, beta-like region	#N/A	#N/A	#N/A	0	0	2	0	Unique to γ-1
DNA poymerase III subunit delta' (EC 2.7.7.7)	#N/A	#N/A	#N/A	0	1	0	0	Unique to ε
DNA primase (EC 2.7.7.-)	#N/A	#N/A	#N/A	2	1	4	1	Core
DNA primase (EC 2.7.7.-), phage-associated	#N/A	#N/A	#N/A	1	0	0	0	Unique to Ifr1
DNA primase, phage associated	#N/A	#N/A	#N/A	0	0	1	0	Unique to γ-1
DNA recombination-dependent growth factor RdgC	#N/A	#N/A	#N/A	2	0	1	1	Missing from ε
DNA repair helicase	#N/A	#N/A	#N/A	0	0	1	0	Unique to γ-1
DNA replication regulator family	#N/A	#N/A	#N/A	0	1	0	0	Unique to ε
DNA transfer protein	#N/A	#N/A	#N/A	0	1	0	0	Unique to ε
DNA translocase FtsK	#N/A	#N/A	#N/A	1	1	1	1	Core
DNA-binding protein	#N/A	#N/A	#N/A	1	0	0	1	Shared by Ifr1 and γ-Lau
DNA-binding protein, CopG family	#N/A	#N/A	#N/A	0	0	1	0	Unique to γ-1
DNA-binding response regulator, AraC family	#N/A	#N/A	#N/A	1	0	0	0	Unique to Ifr1
DNA-damage-inducible protein D	#N/A	#N/A	#N/A	0	1	0	1	Shared by ε and γ-Lau
DNA/RNA helicases, SNF2 family	#N/A	#N/A	#N/A	1	0	1	1	Missing from ε
DnaA inactivator Hda (shorter homolog of DnaA)	#N/A	#N/A	#N/A	0	0	1	0	Unique to γ-1
DnaA initiator-associating protein DiaA	#N/A	#N/A	#N/A	1	0	1	0	Shared by Ifr1 and γ-1
DnaJ-like protein DjlA	#N/A	#N/A	#N/A	1	1	1	1	Core
dNTP triphosphohydrolase, broad substrate specificity	#N/A	#N/A	#N/A	0	1	0	0	Unique to ε
DsbA-like thioredoxin domain protein	#N/A	#N/A	#N/A	0	0	1	0	Unique to γ-1
DsrC family protein	#N/A	#N/A	#N/A	0	0	0	1	Unique to γ-Lau
Efflux ABC transporter for glutathione/L-cysteine, essential for assembly of bd-type respiratory oxidases => CydC subunit	#N/A	#N/A	#N/A	1	0	0	0	Unique to Ifr1
Efflux ABC transporter for glutathione/L-cysteine, essential for assembly of bd-type respiratory oxidases => CydD subunit	#N/A	#N/A	#N/A	1	0	0	0	Unique to Ifr1
Efflux ABC transporter, permease/ATP-binding protein	#N/A	#N/A	#N/A	1	1	1	1	Core
Efflux ABC transporter, permease/ATP-binding protein mlr7818	#N/A	#N/A	#N/A	1	0	2	1	Missing from ε
Efflux transport system, outer membrane factor (OMF) lipoprotein	#N/A	#N/A	#N/A	1	0	0	0	Unique to Ifr1
Endonuclease (EC 3.1.-.-)	#N/A	#N/A	#N/A	0	1	0	0	Unique to ε
Endonuclease/exonuclease/phosphatase family protein	#N/A	#N/A	#N/A	1	0	1	1	Missing from ε
Energy-dependent translational throttle protein EttA	#N/A	#N/A	#N/A	2	0	0	1	Shared by Ifr1 and γ-Lau
Enoyl-CoA hydratase (EC 4.2.1.17) / Delta(3)-cis-delta(2)-trans-enoyl-CoA isomerase (EC 5.3.3.8) / 3-hydroxyacyl-CoA dehydrogenase (EC 1.1.1.35) / 3-hydroxybutyryl-CoA epimerase (EC 5.1.2.3)	#N/A	#N/A	#N/A	1	0	0	0	Unique to Ifr1
Epoxyqueuosine reductase (EC 1.17.99.6)	#N/A	#N/A	#N/A	1	0	1	1	Missing from ε
ERCC4-type nuclease	#N/A	#N/A	#N/A	0	0	1	0	Unique to γ-1
ErfK/YbiS/YcfS/YnhG family protein	#N/A	#N/A	#N/A	0	0	2	0	Unique to γ-1
EriC-type chloride/proton exchange protein	#N/A	#N/A	#N/A	0	1	0	0	Unique to ε
Esterase YqiA	#N/A	#N/A	#N/A	0	0	2	1	Shared by γ-1 and γ-Lau
Exonuclease	#N/A	#N/A	#N/A	0	2	0	0	Unique to ε
Exported zinc metalloprotease YfgC precursor	#N/A	#N/A	#N/A	1	0	1	1	Missing from ε
Extracellular solute-binding domain protein GSU1528	#N/A	#N/A	#N/A	1	0	0	0	Unique to Ifr1
FAD dependent oxidoreductase	#N/A	#N/A	#N/A	0	1	0	0	Unique to ε
FAD-dependent cmnm(5)s(2)U34 oxidoreductase	#N/A	#N/A	#N/A	1	0	0	1	Shared by Ifr1 and γ-Lau
FAD:protein FMN transferase (EC 2.7.1.180)	#N/A	#N/A	#N/A	1	0	0	1	Shared by Ifr1 and γ-Lau
FAD/FMN-containing dehydrogenases	#N/A	#N/A	#N/A	1	0	1	1	Missing from ε
Fatty acid cis/trans isomerase	#N/A	#N/A	#N/A	0	1	0	0	Unique to ε
Fatty acid desaturase (EC 1.14.19.1); Delta-9 fatty acid desaturase (EC 1.14.19.1)	#N/A	#N/A	#N/A	1	0	0	0	Unique to Ifr1
Fe-S protein, homolog of lactate dehydrogenase SO1521	#N/A	#N/A	#N/A	1	0	1	1	Missing from ε
Ferredoxin domain-containing integral membrane protein	#N/A	#N/A	#N/A	0	1	0	0	Unique to ε
Ferredoxin--nitrite reductase (EC 1.7.7.1)	#N/A	#N/A	#N/A	0	1	0	0	Unique to ε
Ferric iron ABC transporter, iron-binding protein	#N/A	#N/A	#N/A	1	0	0	0	Unique to Ifr1
Ferric iron ABC transporter, permease protein	#N/A	#N/A	#N/A	1	0	0	0	Unique to Ifr1
Ferrous iron transport protein B	#N/A	#N/A	#N/A	1	1	2	1	Core
Ferrous-iron efflux pump FieF	#N/A	#N/A	#N/A	0	1	0	0	Unique to ε
Fibronectin/fibrinogen-binding protein	#N/A	#N/A	#N/A	0	1	0	0	Unique to ε
Fic domain protein, HP1159 type	#N/A	#N/A	#N/A	0	2	0	0	Unique to ε
Fic domain protein, KPN_03553 type	#N/A	#N/A	#N/A	2	0	0	1	Shared by Ifr1 and γ-Lau
Fic domain protein, PA0574 type	#N/A	#N/A	#N/A	1	0	2	0	Shared by Ifr1 and γ-1
Fic domain protein, Pden_3305 type	#N/A	#N/A	#N/A	0	0	0	4	Unique to γ-Lau
Fic family protein MloA	#N/A	#N/A	#N/A	0	1	0	0	Unique to ε
Fic protein family	#N/A	#N/A	#N/A	1	0	0	0	Unique to Ifr1
FIG00003370: Multicopper polyphenol oxidase	#N/A	#N/A	#N/A	1	0	1	1	Missing from ε
FIG00005326: uncharacterized protein	#N/A	#N/A	#N/A	1	1	1	0	Missing from γ-Lau
FIG000124: Ribosomal large subunit pseudouridine synthase D (EC 4.2.1.70)	#N/A	#N/A	#N/A	0	1	0	0	Unique to ε
FIG00031715: Predicted metal-dependent phosphoesterases (PHP family)	#N/A	#N/A	#N/A	1	0	1	1	Missing from ε
FIG000605: protein co-occurring with transport systems (COG1739)	#N/A	#N/A	#N/A	0	1	1	0	Shared by ε and γ-1
FIG000875: Thioredoxin domain-containing protein EC-YbbN	#N/A	#N/A	#N/A	0	0	1	1	Shared by γ-1 and γ-Lau
FIG000906: Predicted Permease	#N/A	#N/A	#N/A	0	0	0	1	Unique to γ-Lau
FIG000988: Predicted permease	#N/A	#N/A	#N/A	0	0	1	0	Unique to γ-1
FIG001341: Probable Fe(2+)-trafficking protein YggX	#N/A	#N/A	#N/A	1	0	1	1	Missing from ε
FIG001454: Transglutaminase-like enzymes, putative cysteine proteases	#N/A	#N/A	#N/A	1	0	0	0	Unique to Ifr1
FIG001592: Phosphocarrier protein kinase/phosphorylase, nitrogen regulation associated	#N/A	#N/A	#N/A	0	0	0	1	Unique to γ-Lau
FIG002207: Probable transmembrane protein	#N/A	#N/A	#N/A	1	0	0	0	Unique to Ifr1
FIG002776: hypothetical protein	#N/A	#N/A	#N/A	1	0	1	0	Shared by Ifr1 and γ-1
FIG00349414: hypothetical protein	#N/A	#N/A	#N/A	0	0	0	1	Unique to γ-Lau
FIG00349837: hypothetical protein	#N/A	#N/A	#N/A	2	0	0	0	Unique to Ifr1
FIG00387830: hypothetical protein	#N/A	#N/A	#N/A	0	1	0	0	Unique to ε
FIG003879: Uncharacterized subgroup of the nitrilase superfamily	#N/A	#N/A	#N/A	0	0	1	1	Shared by γ-1 and γ-Lau
FIG00387915: hypothetical protein	#N/A	#N/A	#N/A	0	1	0	0	Unique to ε
FIG00387922: hypothetical protein	#N/A	#N/A	#N/A	0	1	0	0	Unique to ε
FIG00387961: hypothetical protein	#N/A	#N/A	#N/A	0	1	0	0	Unique to ε
FIG00388320: hypothetical protein	#N/A	#N/A	#N/A	0	1	0	0	Unique to ε
FIG00388565: hypothetical protein	#N/A	#N/A	#N/A	0	1	0	0	Unique to ε
FIG00388607: hypothetical protein	#N/A	#N/A	#N/A	0	1	0	0	Unique to ε
FIG00388820: hypothetical protein	#N/A	#N/A	#N/A	0	1	0	0	Unique to ε
FIG00388958: hypothetical protein	#N/A	#N/A	#N/A	0	2	0	0	Unique to ε
FIG004453: protein YceG like	#N/A	#N/A	#N/A	0	1	1	1	Missing from Ifr1
FIG004454: RNA binding protein	#N/A	#N/A	#N/A	0	0	0	1	Unique to γ-Lau
FIG00449901: hypothetical protein	#N/A	#N/A	#N/A	1	0	1	0	Shared by Ifr1 and γ-1
FIG004556: membrane metalloprotease	#N/A	#N/A	#N/A	0	0	1	1	Shared by γ-1 and γ-Lau
FIG00469387: hypothetical protein	#N/A	#N/A	#N/A	0	1	0	0	Unique to ε
FIG00469412: hypothetical protein	#N/A	#N/A	#N/A	0	1	0	0	Unique to ε
FIG00469423: hypothetical protein	#N/A	#N/A	#N/A	0	1	0	0	Unique to ε
FIG00469453: hypothetical protein	#N/A	#N/A	#N/A	0	1	0	0	Unique to ε
FIG00469468: hypothetical protein	#N/A	#N/A	#N/A	0	1	0	0	Unique to ε
FIG00469478: hypothetical protein	#N/A	#N/A	#N/A	0	1	0	0	Unique to ε
FIG00469507: hypothetical protein	#N/A	#N/A	#N/A	0	1	0	0	Unique to ε
FIG00469629: hypothetical protein	#N/A	#N/A	#N/A	0	1	0	0	Unique to ε
FIG00469647: hypothetical protein	#N/A	#N/A	#N/A	0	1	0	0	Unique to ε
FIG00469721: hypothetical protein	#N/A	#N/A	#N/A	0	1	0	0	Unique to ε
FIG00469765: hypothetical protein	#N/A	#N/A	#N/A	0	1	0	0	Unique to ε
FIG00469824: hypothetical protein	#N/A	#N/A	#N/A	0	1	0	0	Unique to ε
FIG00469922: hypothetical protein	#N/A	#N/A	#N/A	0	1	0	0	Unique to ε
FIG00469965: hypothetical protein	#N/A	#N/A	#N/A	0	1	0	0	Unique to ε
FIG00470029: hypothetical protein	#N/A	#N/A	#N/A	0	1	0	0	Unique to ε
FIG00470065: hypothetical protein	#N/A	#N/A	#N/A	0	1	0	0	Unique to ε
FIG00470301: hypothetical protein	#N/A	#N/A	#N/A	0	1	0	0	Unique to ε
FIG00470476: hypothetical protein	#N/A	#N/A	#N/A	0	1	0	0	Unique to ε
FIG00470756: hypothetical protein	#N/A	#N/A	#N/A	0	1	0	0	Unique to ε
FIG00471651: hypothetical protein	#N/A	#N/A	#N/A	0	1	0	0	Unique to ε
FIG00486859: hypothetical protein	#N/A	#N/A	#N/A	1	1	1	0	Missing from γ-Lau
FIG00487164: hypothetical protein	#N/A	#N/A	#N/A	0	0	0	3	Unique to γ-Lau
FIG00494265: hypothetical protein	#N/A	#N/A	#N/A	0	0	0	1	Unique to γ-Lau
FIG00495513: hypothetical protein	#N/A	#N/A	#N/A	1	0	0	0	Unique to Ifr1
FIG00496145: hypothetical protein	#N/A	#N/A	#N/A	1	0	0	0	Unique to Ifr1
FIG00499706: hypothetical protein	#N/A	#N/A	#N/A	1	0	0	0	Unique to Ifr1
FIG005080: Possible exported protein	#N/A	#N/A	#N/A	0	0	0	1	Unique to γ-Lau
FIG005107: hypothetical protein	#N/A	#N/A	#N/A	0	0	0	1	Unique to γ-Lau
FIG00530282: hypothetical protein	#N/A	#N/A	#N/A	1	0	0	0	Unique to Ifr1
FIG00535662: hypothetical protein	#N/A	#N/A	#N/A	1	0	0	0	Unique to Ifr1
FIG00536623: hypothetical protein	#N/A	#N/A	#N/A	0	0	1	0	Unique to γ-1
FIG005429: hypothetical protein	#N/A	#N/A	#N/A	1	0	0	0	Unique to Ifr1
FIG00545237: hypothetical protein	#N/A	#N/A	#N/A	0	1	0	0	Unique to ε
FIG00553873: hypothetical protein	#N/A	#N/A	#N/A	0	0	1	1	Shared by γ-1 and γ-Lau
FIG00582085: hypothetical protein	#N/A	#N/A	#N/A	1	0	0	0	Unique to Ifr1
FIG00602426: hypothetical protein	#N/A	#N/A	#N/A	0	0	1	1	Shared by γ-1 and γ-Lau
FIG00602627: hypothetical protein	#N/A	#N/A	#N/A	0	0	1	0	Unique to γ-1
FIG00603683: hypothetical protein	#N/A	#N/A	#N/A	0	0	1	0	Unique to γ-1
FIG00603716: hypothetical protein	#N/A	#N/A	#N/A	0	0	3	0	Unique to γ-1
FIG00604611: hypothetical protein	#N/A	#N/A	#N/A	0	0	2	0	Unique to γ-1
FIG00605086: hypothetical protein	#N/A	#N/A	#N/A	0	0	1	0	Unique to γ-1
FIG00605257: hypothetical protein	#N/A	#N/A	#N/A	0	0	1	0	Unique to γ-1
FIG00605467: hypothetical protein	#N/A	#N/A	#N/A	0	0	1	0	Unique to γ-1
FIG00605677: hypothetical protein	#N/A	#N/A	#N/A	0	0	1	0	Unique to γ-1
FIG00605760: hypothetical protein	#N/A	#N/A	#N/A	0	0	2	0	Unique to γ-1
FIG00605768: hypothetical protein	#N/A	#N/A	#N/A	0	0	1	0	Unique to γ-1
FIG00606144: hypothetical protein	#N/A	#N/A	#N/A	0	0	1	0	Unique to γ-1
FIG00606267: hypothetical protein	#N/A	#N/A	#N/A	0	0	1	0	Unique to γ-1
FIG00606301: hypothetical protein	#N/A	#N/A	#N/A	0	0	1	0	Unique to γ-1
FIG00607258: hypothetical protein	#N/A	#N/A	#N/A	0	0	2	0	Unique to γ-1
FIG00613320: hypothetical protein	#N/A	#N/A	#N/A	1	0	0	0	Unique to Ifr1
FIG00613342: Bacterial patatin-like phospholipase domain containing protein	#N/A	#N/A	#N/A	1	0	0	0	Unique to Ifr1
FIG00635626: hypothetical protein	#N/A	#N/A	#N/A	0	0	1	0	Unique to γ-1
FIG00638152: hypothetical protein	#N/A	#N/A	#N/A	1	0	0	0	Unique to Ifr1
FIG00638563: hypothetical protein	#N/A	#N/A	#N/A	0	0	1	0	Unique to γ-1
FIG00638667: hypothetical protein	#N/A	#N/A	#N/A	0	5	0	0	Unique to ε
FIG00640418: hypothetical protein	#N/A	#N/A	#N/A	1	0	2	0	Shared by Ifr1 and γ-1
FIG00641605: hypothetical protein	#N/A	#N/A	#N/A	1	0	0	0	Unique to Ifr1
FIG00642515: hypothetical protein	#N/A	#N/A	#N/A	0	0	0	1	Unique to γ-Lau
FIG00657500: hypothetical protein	#N/A	#N/A	#N/A	1	0	0	0	Unique to Ifr1
FIG00657648: hypothetical protein	#N/A	#N/A	#N/A	0	1	0	0	Unique to ε
FIG00669172: hypothetical protein	#N/A	#N/A	#N/A	0	0	1	0	Unique to γ-1
FIG00711005: hypothetical protein	#N/A	#N/A	#N/A	0	1	0	0	Unique to ε
FIG00711588: hypothetical protein	#N/A	#N/A	#N/A	0	1	0	0	Unique to ε
FIG00711648: hypothetical protein	#N/A	#N/A	#N/A	0	1	0	0	Unique to ε
FIG00711847: hypothetical protein	#N/A	#N/A	#N/A	0	1	0	0	Unique to ε
FIG007317: Chromosome segregation protein SMC-like	#N/A	#N/A	#N/A	1	0	0	0	Unique to Ifr1
FIG00733046: hypothetical protein	#N/A	#N/A	#N/A	2	0	0	0	Unique to Ifr1
FIG00761558: hypothetical protein	#N/A	#N/A	#N/A	1	0	0	0	Unique to Ifr1
FIG00761799: membrane protein	#N/A	#N/A	#N/A	0	1	0	0	Unique to ε
FIG00769654: hypothetical protein	#N/A	#N/A	#N/A	1	0	0	0	Unique to Ifr1
FIG00779168: hypothetical protein	#N/A	#N/A	#N/A	1	0	2	0	Shared by Ifr1 and γ-1
FIG00779209: hypothetical protein	#N/A	#N/A	#N/A	1	0	0	1	Shared by Ifr1 and γ-Lau
FIG00780345: hypothetical protein	#N/A	#N/A	#N/A	1	0	0	0	Unique to Ifr1
FIG00781282: hypothetical protein	#N/A	#N/A	#N/A	0	1	0	0	Unique to ε
FIG00786757: hypothetical protein	#N/A	#N/A	#N/A	0	0	1	0	Unique to γ-1
FIG00801583: hypothetical protein	#N/A	#N/A	#N/A	1	0	0	0	Unique to Ifr1
FIG00807778: hypothetical protein	#N/A	#N/A	#N/A	1	0	1	1	Missing from ε
FIG00852003: hypothetical protein	#N/A	#N/A	#N/A	0	1	0	0	Unique to ε
FIG00854731: hypothetical protein	#N/A	#N/A	#N/A	1	0	0	0	Unique to Ifr1
FIG00857679: hypothetical protein	#N/A	#N/A	#N/A	1	0	2	0	Shared by Ifr1 and γ-1
FIG00857843: hypothetical protein	#N/A	#N/A	#N/A	1	0	0	0	Unique to Ifr1
FIG00858579: hypothetical protein	#N/A	#N/A	#N/A	0	0	0	1	Unique to γ-Lau
FIG00899427: hypothetical protein	#N/A	#N/A	#N/A	2	0	1	3	Missing from ε
FIG00909789: hypothetical protein	#N/A	#N/A	#N/A	0	0	1	0	Unique to γ-1
FIG00920672: hypothetical protein	#N/A	#N/A	#N/A	0	0	1	2	Shared by γ-1 and γ-Lau
FIG00922954: hypothetical protein	#N/A	#N/A	#N/A	0	1	0	0	Unique to ε
FIG00934011: hypothetical protein	#N/A	#N/A	#N/A	0	1	0	0	Unique to ε
FIG00937621: hypothetical protein	#N/A	#N/A	#N/A	0	0	1	0	Unique to γ-1
FIG00937929: hypothetical protein	#N/A	#N/A	#N/A	0	1	0	0	Unique to ε
FIG00945414: hypothetical protein	#N/A	#N/A	#N/A	1	0	1	0	Shared by Ifr1 and γ-1
FIG00953934: hypothetical protein	#N/A	#N/A	#N/A	0	0	1	0	Unique to γ-1
FIG00955339: hypothetical protein	#N/A	#N/A	#N/A	1	0	0	1	Shared by Ifr1 and γ-Lau
FIG00970762: hypothetical protein	#N/A	#N/A	#N/A	0	0	2	0	Unique to γ-1
FIG00971137: hypothetical protein	#N/A	#N/A	#N/A	2	0	0	0	Unique to Ifr1
FIG009886: phosphoesterase	#N/A	#N/A	#N/A	0	1	0	0	Unique to ε
FIG01003829: hypothetical protein	#N/A	#N/A	#N/A	0	0	0	1	Unique to γ-Lau
FIG01041230: hypothetical protein	#N/A	#N/A	#N/A	0	0	1	0	Unique to γ-1
FIG01047299: hypothetical protein	#N/A	#N/A	#N/A	1	0	2	0	Shared by Ifr1 and γ-1
FIG01060185: hypothetical protein	#N/A	#N/A	#N/A	2	0	1	0	Shared by Ifr1 and γ-1
FIG01061167: hypothetical protein	#N/A	#N/A	#N/A	0	0	1	0	Unique to γ-1
FIG01062327: hypothetical protein	#N/A	#N/A	#N/A	0	0	1	0	Unique to γ-1
FIG01063741: hypothetical protein	#N/A	#N/A	#N/A	0	0	2	0	Unique to γ-1
FIG01064922: hypothetical protein	#N/A	#N/A	#N/A	1	0	0	0	Unique to Ifr1
FIG01067416: hypothetical protein	#N/A	#N/A	#N/A	0	0	1	0	Unique to γ-1
FIG01121356: hypothetical protein	#N/A	#N/A	#N/A	0	0	1	0	Unique to γ-1
FIG01146407: hypothetical protein	#N/A	#N/A	#N/A	0	1	0	0	Unique to ε
FIG01147061: hypothetical protein	#N/A	#N/A	#N/A	0	1	0	0	Unique to ε
FIG01160059: hypothetical protein	#N/A	#N/A	#N/A	0	0	1	0	Unique to γ-1
FIG01161525: hypothetical protein	#N/A	#N/A	#N/A	0	0	1	0	Unique to γ-1
FIG01161959: hypothetical protein	#N/A	#N/A	#N/A	0	0	5	0	Unique to γ-1
FIG01164982: hypothetical protein	#N/A	#N/A	#N/A	2	0	0	0	Unique to Ifr1
FIG01181932: hypothetical protein	#N/A	#N/A	#N/A	1	0	1	0	Shared by Ifr1 and γ-1
FIG01182189: hypothetical protein	#N/A	#N/A	#N/A	0	0	0	1	Unique to γ-Lau
FIG01199889: hypothetical protein	#N/A	#N/A	#N/A	1	0	1	0	Shared by Ifr1 and γ-1
FIG01199972: hypothetical protein	#N/A	#N/A	#N/A	1	0	0	0	Unique to Ifr1
FIG01200156: hypothetical protein	#N/A	#N/A	#N/A	1	0	0	0	Unique to Ifr1
FIG01200315: hypothetical protein	#N/A	#N/A	#N/A	1	0	0	0	Unique to Ifr1
FIG01201340: hypothetical protein	#N/A	#N/A	#N/A	0	0	1	0	Unique to γ-1
FIG01201561: hypothetical protein	#N/A	#N/A	#N/A	0	0	1	0	Unique to γ-1
FIG01201693: hypothetical protein	#N/A	#N/A	#N/A	0	0	1	0	Unique to γ-1
FIG01201914: hypothetical protein	#N/A	#N/A	#N/A	0	0	1	0	Unique to γ-1
FIG01202003: hypothetical protein	#N/A	#N/A	#N/A	0	0	1	0	Unique to γ-1
FIG01202318: hypothetical protein	#N/A	#N/A	#N/A	0	0	1	0	Unique to γ-1
FIG01202433: hypothetical protein	#N/A	#N/A	#N/A	0	0	1	0	Unique to γ-1
FIG01202935: hypothetical protein	#N/A	#N/A	#N/A	0	0	1	0	Unique to γ-1
FIG01203050: hypothetical protein	#N/A	#N/A	#N/A	0	0	1	0	Unique to γ-1
FIG01203543: hypothetical protein	#N/A	#N/A	#N/A	0	0	1	0	Unique to γ-1
FIG01205615: hypothetical protein	#N/A	#N/A	#N/A	0	0	1	0	Unique to γ-1
FIG01205919: hypothetical protein	#N/A	#N/A	#N/A	0	0	1	0	Unique to γ-1
FIG01206485: hypothetical protein	#N/A	#N/A	#N/A	0	0	1	0	Unique to γ-1
FIG01209130: hypothetical protein	#N/A	#N/A	#N/A	0	1	0	0	Unique to ε
FIG01209588: hypothetical protein	#N/A	#N/A	#N/A	0	1	0	0	Unique to ε
FIG01209802: hypothetical protein	#N/A	#N/A	#N/A	0	0	1	0	Unique to γ-1
FIG01282305: hypothetical protein	#N/A	#N/A	#N/A	0	1	0	0	Unique to ε
FIG015287: Zinc protease	#N/A	#N/A	#N/A	2	0	1	1	Missing from ε
FIG015547: peptidase, M16 family	#N/A	#N/A	#N/A	1	0	1	1	Missing from ε
FIG016425: Soluble lytic murein transglycosylase and related regulatory proteins (some contain LysM/invasin domains)	#N/A	#N/A	#N/A	0	0	1	0	Unique to γ-1
FIG017723: Putative cI prophage repressor protein	#N/A	#N/A	#N/A	0	0	1	0	Unique to γ-1
FIG01964566: Predicted membrane protein, hemolysin III homolog	#N/A	#N/A	#N/A	1	0	0	0	Unique to Ifr1
FIG022708: hypothetical protein	#N/A	#N/A	#N/A	0	1	0	0	Unique to ε
FIG022979: MoxR-like ATPases	#N/A	#N/A	#N/A	1	0	1	0	Shared by Ifr1 and γ-1
FIG023103: Predicted transmembrane protein	#N/A	#N/A	#N/A	1	0	0	1	Shared by Ifr1 and γ-Lau
FIG023677: hypothetical protein	#N/A	#N/A	#N/A	0	0	0	1	Unique to γ-Lau
FIG023873: Plasmid related protein	#N/A	#N/A	#N/A	0	0	1	0	Unique to γ-1
FIG028593: membrane protein	#N/A	#N/A	#N/A	0	0	0	1	Unique to γ-Lau
FIG030358: hypothetical protein	#N/A	#N/A	#N/A	0	1	0	0	Unique to ε
FIG032621: Hydrolase, alpha/beta hydrolase fold family	#N/A	#N/A	#N/A	2	0	0	0	Unique to Ifr1
FIG032766: hypothetical protein	#N/A	#N/A	#N/A	1	0	0	0	Unique to Ifr1
FIG039767: hypothetical protein	#N/A	#N/A	#N/A	1	0	0	0	Unique to Ifr1
FIG048677: hypothetical protein, phage tail fiber-like	#N/A	#N/A	#N/A	0	0	1	0	Unique to γ-1
FIG053235: Diacylglucosamine hydrolase like	#N/A	#N/A	#N/A	0	1	0	0	Unique to ε
FIG074102: hypothetical protein	#N/A	#N/A	#N/A	0	1	0	0	Unique to ε
FIG110192: hypothetical protein	#N/A	#N/A	#N/A	1	0	0	0	Unique to Ifr1
FIG136845: Rhodanese-related sulfurtransferase	#N/A	#N/A	#N/A	0	0	1	0	Unique to γ-1
FIG137478: Hypothetical protein	#N/A	#N/A	#N/A	0	1	0	0	Unique to ε
FIG138056: a glutathione-dependent thiol reductase	#N/A	#N/A	#N/A	1	0	1	1	Missing from ε
FIG139438: lipoprotein B	#N/A	#N/A	#N/A	1	0	1	1	Missing from ε
FIG140336: TPR domain protein	#N/A	#N/A	#N/A	0	0	1	1	Shared by γ-1 and γ-Lau
FIG149030: hypothetical protein	#N/A	#N/A	#N/A	1	0	0	0	Unique to Ifr1
FIG152265: Sodium:solute symporter associated protein	#N/A	#N/A	#N/A	1	0	0	0	Unique to Ifr1
Filamentation induced by cAMP protein Fic	#N/A	#N/A	#N/A	1	1	1	0	Missing from γ-Lau
Fimh-like protein	#N/A	#N/A	#N/A	0	1	0	0	Unique to ε
FKBP-type peptidyl-prolyl cis-trans isomerase	#N/A	#N/A	#N/A	0	0	1	0	Unique to γ-1
Flagellar assembly protein FliH	#N/A	#N/A	#N/A	0	1	0	0	Unique to ε
Flagellar basal body-associated protein FliL	#N/A	#N/A	#N/A	0	1	0	0	Unique to ε
Flagellar basal-body rod protein FlgB	#N/A	#N/A	#N/A	0	1	0	0	Unique to ε
Flagellar basal-body rod protein FlgC	#N/A	#N/A	#N/A	0	1	0	0	Unique to ε
Flagellar basal-body rod protein FlgF	#N/A	#N/A	#N/A	0	1	0	0	Unique to ε
Flagellar basal-body rod protein FlgG	#N/A	#N/A	#N/A	0	1	0	0	Unique to ε
Flagellar biosynthesis protein FliP	#N/A	#N/A	#N/A	0	1	0	0	Unique to ε
Flagellar biosynthesis protein FliQ	#N/A	#N/A	#N/A	0	1	0	0	Unique to ε
Flagellar biosynthesis protein FliS	#N/A	#N/A	#N/A	0	1	0	0	Unique to ε
Flagellar hook protein FlgE	#N/A	#N/A	#N/A	0	1	0	0	Unique to ε
Flagellar hook-associated protein FlgK	#N/A	#N/A	#N/A	0	1	0	0	Unique to ε
Flagellar hook-associated protein FlgL	#N/A	#N/A	#N/A	0	1	0	0	Unique to ε
Flagellar hook-basal body complex protein FliE	#N/A	#N/A	#N/A	0	1	0	0	Unique to ε
Flagellar M-ring protein FliF	#N/A	#N/A	#N/A	0	1	0	0	Unique to ε
Flagellar motor switch protein FliG	#N/A	#N/A	#N/A	0	1	0	0	Unique to ε
Flagellar P-ring protein FlgI	#N/A	#N/A	#N/A	0	1	0	0	Unique to ε
Flagellar sensory histidine kinase FlgS	#N/A	#N/A	#N/A	0	1	0	0	Unique to ε
Flavin prenyltransferase UbiX	#N/A	#N/A	#N/A	1	1	1	1	Core
Flavocytochrome c:sulfide dehydrogenase	#N/A	#N/A	#N/A	3	0	1	0	Shared by Ifr1 and γ-1
Flavoprotein WrbA	#N/A	#N/A	#N/A	1	0	1	1	Missing from ε
Fluoride ion transporter CrcB	#N/A	#N/A	#N/A	1	1	1	1	Core
FMN adenylyltransferase (EC 2.7.7.2) / Riboflavin kinase (EC 2.7.1.26)	#N/A	#N/A	#N/A	1	1	1	1	Core
FOG: Ankyrin repeat	#N/A	#N/A	#N/A	1	0	0	0	Unique to Ifr1
FOG: HEAT repeat	#N/A	#N/A	#N/A	0	0	1	0	Unique to γ-1
FOG: PAS/PAC domain	#N/A	#N/A	#N/A	0	0	1	0	Unique to γ-1
FOG: TPR repeat	#N/A	#N/A	#N/A	0	0	1	0	Unique to γ-1
Formate hydrogenlyase transcriptional activator	#N/A	#N/A	#N/A	0	0	1	0	Unique to γ-1
Frataxin homolog CyaY, facilitates Fe-S cluster assembly, interacts with IscS	#N/A	#N/A	#N/A	0	0	1	0	Unique to γ-1
Fructose-1,6-bisphosphatase, type I (EC 3.1.3.11)	#N/A	#N/A	#N/A	0	1	0	0	Unique to ε
Fumarate hydratase class II (EC 4.2.1.2)	#N/A	#N/A	#N/A	0	1	0	0	Unique to ε
FxsA cytoplasmic membrane protein	#N/A	#N/A	#N/A	0	0	0	1	Unique to γ-Lau
FxsA protein	#N/A	#N/A	#N/A	1	0	1	0	Shared by Ifr1 and γ-1
Gamma-glutamyltranspeptidase (EC 2.3.2.2) @ Glutathione hydrolase (EC 3.4.19.13)	#N/A	#N/A	#N/A	2	0	2	0	Shared by Ifr1 and γ-1
GDP-2-acetamido-2,6-dideoxy-alpha-D-xylo-hexos-4-ulose aminotransferase [PLP]	#N/A	#N/A	#N/A	0	1	0	0	Unique to ε
GDSL lipase family protein	#N/A	#N/A	#N/A	1	0	0	0	Unique to Ifr1
General secretion pathway protein D	#N/A	#N/A	#N/A	1	0	0	0	Unique to Ifr1
General secretion pathway protein D / Type II secretion outermembrane pore forming protein (PulD)	#N/A	#N/A	#N/A	0	1	0	0	Unique to ε
General secretion pathway protein E	#N/A	#N/A	#N/A	1	0	0	0	Unique to Ifr1
General secretion pathway protein G	#N/A	#N/A	#N/A	1	1	0	0	Shared by Ifr1 and ε
General secretion pathway protein K	#N/A	#N/A	#N/A	1	0	0	0	Unique to Ifr1
GGDEF domain protein	#N/A	#N/A	#N/A	0	0	1	0	Unique to γ-1
Gliding motility-associated ABC transporter ATP-binding protein GldA	#N/A	#N/A	#N/A	0	0	1	0	Unique to γ-1
Gliding motility-associated ABC transporter substrate-binding protein GldG	#N/A	#N/A	#N/A	0	0	1	0	Unique to γ-1
Glutamate 5-kinase (EC 2.7.2.11) / RNA-binding C-terminal domain PUA	#N/A	#N/A	#N/A	1	0	1	1	Missing from ε
Glutamate N-acetyltransferase (EC 2.3.1.35) @ N-acetylglutamate synthase (EC 2.3.1.1)	#N/A	#N/A	#N/A	1	1	1	1	Core
Glutamate--UDP-2-acetamido-2-deoxy-D-ribohex-3-uluronic acid aminotransferase (PLP cofactor) (EC 2.6.1.98)	#N/A	#N/A	#N/A	0	1	0	1	Shared by ε and γ-Lau
Glutamate-1-semialdehyde 2,1-aminomutase (EC 5.4.3.8)	#N/A	#N/A	#N/A	1	1	1	1	Core
Glutamate-pyruvate aminotransferase AlaC (EC 2.6.1.2)	#N/A	#N/A	#N/A	1	0	1	1	Missing from ε
Glutamine--fructose-6-phosphate aminotransferase [isomerizing] (EC 2.6.1.16)	#N/A	#N/A	#N/A	1	1	2	1	Core
Glutamyl-Q tRNA(Asp) synthetase	#N/A	#N/A	#N/A	1	0	1	1	Missing from ε
Glyceraldehyde-3-phosphate: ferredoxin oxidoreductase (EC 1.2.7.6)	#N/A	#N/A	#N/A	0	0	1	0	Unique to γ-1
Glycerophosphoryl diester phosphodiesterase (EC 3.1.4.46)	#N/A	#N/A	#N/A	0	1	1	0	Shared by ε and γ-1
glycolate oxidase iron-sulfur subunit	#N/A	#N/A	#N/A	1	0	0	0	Unique to Ifr1
glycoside hydrolase	#N/A	#N/A	#N/A	0	1	0	0	Unique to ε
Glycosyl transferase in large core OS assembly cluster	#N/A	#N/A	#N/A	0	0	1	0	Unique to γ-1
Glycosyl transferase, family 2	#N/A	#N/A	#N/A	0	0	1	1	Shared by γ-1 and γ-Lau
glycosyl transferase, group 1 family protein	#N/A	#N/A	#N/A	1	0	1	0	Shared by Ifr1 and γ-1
Glycosyltransferase	#N/A	#N/A	#N/A	2	1	3	1	Core
Glycosyltransferase (EC 2.4.1.-) in large core OS assembly cluster	#N/A	#N/A	#N/A	0	0	1	0	Unique to γ-1
Glycosyltransferase LafA, responsible for the formation of Glc-DAG	#N/A	#N/A	#N/A	0	1	0	0	Unique to ε
glyoxalase family protein	#N/A	#N/A	#N/A	0	0	1	0	Unique to γ-1
Glyoxalase/bleomycin resistance protein/dioxygenase	#N/A	#N/A	#N/A	1	0	0	1	Shared by Ifr1 and γ-Lau
GMP synthase [glutamine-hydrolyzing], amidotransferase subunit (EC 6.3.5.2) / GMP synthase [glutamine-hydrolyzing], ATP pyrophosphatase subunit (EC 6.3.5.2)	#N/A	#N/A	#N/A	1	1	1	1	Core
GMP/IMP nucleotidase YrfG	#N/A	#N/A	#N/A	0	0	1	1	Shared by γ-1 and γ-Lau
gp4	#N/A	#N/A	#N/A	1	0	0	0	Unique to Ifr1
GTP cyclohydrolase 1 type 2 homolog YbgI	#N/A	#N/A	#N/A	0	1	1	0	Shared by ε and γ-1
GTP-binding and nucleic acid-binding protein YchF	#N/A	#N/A	#N/A	1	1	1	1	Core
GTP-binding protein EngA	#N/A	#N/A	#N/A	2	1	1	1	Core
GTP-binding protein EngB	#N/A	#N/A	#N/A	1	1	1	1	Core
GTP-binding protein Era	#N/A	#N/A	#N/A	1	1	1	1	Core
GTP-binding protein Obg	#N/A	#N/A	#N/A	1	1	1	1	Core
GTP-binding protein TypA/BipA	#N/A	#N/A	#N/A	1	1	1	1	Core
Guanosine-3',5'-bis(diphosphate) 3'-pyrophosphohydrolase (EC 3.1.7.2) / GTP pyrophosphokinase (EC 2.7.6.5), (p)ppGpp synthetase II	#N/A	#N/A	#N/A	1	1	2	2	Core
HAD family hydrolase, a	#N/A	#N/A	#N/A	0	1	0	0	Unique to ε
Heat shock protein G homolog	#N/A	#N/A	#N/A	3	0	0	0	Unique to Ifr1
Heat shock protein Hsp20	#N/A	#N/A	#N/A	0	2	0	0	Unique to ε
Heat shock protein HtpX / FIG017973: domain of unknown function	#N/A	#N/A	#N/A	1	0	0	0	Unique to Ifr1
Heavy-metal-associated domain (N-terminus) and membrane-bounded cytochrome biogenesis cycZ-like domain, possible membrane copper tolerance protein	#N/A	#N/A	#N/A	2	0	1	1	Missing from ε
Helicase	#N/A	#N/A	#N/A	0	1	0	0	Unique to ε
helicase (Snf2/Rad54 family)	#N/A	#N/A	#N/A	1	0	0	0	Unique to Ifr1
Helicase / RecB family exonuclease	#N/A	#N/A	#N/A	0	1	0	0	Unique to ε
Helicase PriA essential for oriC/DnaA-independent DNA replication	#N/A	#N/A	#N/A	1	1	1	1	Core
Helicase, C-terminal:Type III restriction enzyme, res subunit:DEAD/DEAH box helicase, N-terminal	#N/A	#N/A	#N/A	0	0	0	2	Unique to γ-Lau
Helicase, SNF2/RAD54 family	#N/A	#N/A	#N/A	0	0	1	0	Unique to γ-1
Helix-turn-helix motif	#N/A	#N/A	#N/A	0	1	1	0	Shared by ε and γ-1
Helix-turn-helix protein, CopG family	#N/A	#N/A	#N/A	0	1	0	0	Unique to ε
Heme d1 biosynthesis protein NirD / Heme d1 biosynthesis protein NirL	#N/A	#N/A	#N/A	1	0	1	1	Missing from ε
Heme d1 biosynthesis protein NirF	#N/A	#N/A	#N/A	1	1	1	1	Core
Heme d1 biosynthesis protein NirG	#N/A	#N/A	#N/A	2	0	1	0	Shared by Ifr1 and γ-1
Heme d1 biosynthesis protein NirH	#N/A	#N/A	#N/A	1	0	1	1	Missing from ε
Heme d1 biosynthesis protein NirJ	#N/A	#N/A	#N/A	1	1	1	1	Core
Hemerythrin domain protein	#N/A	#N/A	#N/A	0	0	1	0	Unique to γ-1
Hemolysin	#N/A	#N/A	#N/A	0	1	0	0	Unique to ε
Heptose kinase WapQ, eukaryotic type	#N/A	#N/A	#N/A	0	0	1	0	Unique to γ-1
HesA/MoeB/ThiF family protein => sulfur transfer pathway protein CsdL	#N/A	#N/A	#N/A	0	0	1	0	Unique to γ-1
Heterodisulfide reductase subunit B-like protein	#N/A	#N/A	#N/A	1	0	0	1	Shared by Ifr1 and γ-Lau
Heterodisulfide reductase subunit B-like protein @ Putative succinate dehydrogenase subunit	#N/A	#N/A	#N/A	0	1	0	0	Unique to ε
Heterodisulfide reductase subunit C-like protein	#N/A	#N/A	#N/A	1	0	0	1	Shared by Ifr1 and γ-Lau
HI0933-like protein	#N/A	#N/A	#N/A	0	1	0	0	Unique to ε
hicB protein	#N/A	#N/A	#N/A	0	0	1	0	Unique to γ-1
High frequency lysogenization protein HflD	#N/A	#N/A	#N/A	0	0	1	0	Unique to γ-1
High-affinity iron permease	#N/A	#N/A	#N/A	0	0	1	0	Unique to γ-1
Highly acidic protein	#N/A	#N/A	#N/A	0	1	0	0	Unique to ε
Histidine triad (HIT) protein	#N/A	#N/A	#N/A	0	0	1	0	Unique to γ-1
Histone-like bacterial DNA-binding protein	#N/A	#N/A	#N/A	1	0	1	0	Shared by Ifr1 and γ-1
HIT family protein	#N/A	#N/A	#N/A	0	2	0	0	Unique to ε
HNH endonuclease	#N/A	#N/A	#N/A	1	1	0	0	Shared by Ifr1 and ε
Holliday junction ATP-dependent DNA helicase RuvA (EC 3.6.4.12)	#N/A	#N/A	#N/A	1	1	1	1	Core
Holliday junction ATP-dependent DNA helicase RuvB (EC 3.6.4.12)	#N/A	#N/A	#N/A	1	1	1	1	Core
Homoserine O-succinyltransferase (EC 2.3.1.46)	#N/A	#N/A	#N/A	1	0	1	1	Missing from ε
Hot dog fold protein HP0420 / Methylthioribose-1-phosphate isomerase (EC 5.3.1.23)	#N/A	#N/A	#N/A	0	1	0	0	Unique to ε
HPP family protein	#N/A	#N/A	#N/A	0	0	0	1	Unique to γ-Lau
HPr kinase/phosphorylase	#N/A	#N/A	#N/A	1	0	0	1	Shared by Ifr1 and γ-Lau
Hydrogen peroxide-inducible genes activator => OxyR	#N/A	#N/A	#N/A	1	0	1	1	Missing from ε
Hydrogenase maturation protease	#N/A	#N/A	#N/A	0	1	0	0	Unique to ε
Hydrogenase maturation protease (EC 3.4.24.-)	#N/A	#N/A	#N/A	0	1	0	0	Unique to ε
Hydrolase, alpha/beta fold family	#N/A	#N/A	#N/A	0	0	1	0	Unique to γ-1
Hydrolase, alpha/beta fold family functionally coupled to Phosphoribulokinase	#N/A	#N/A	#N/A	0	1	0	0	Unique to ε
Hydrolase, HAD superfamily	#N/A	#N/A	#N/A	1	0	0	0	Unique to Ifr1
Hydroxylamine oxidoreductase (Fragment)	#N/A	#N/A	#N/A	1	0	1	0	Shared by Ifr1 and γ-1
Hydroxymethylpyrimidine phosphate kinase ThiD (EC 2.7.4.7)	#N/A	#N/A	#N/A	0	0	1	1	Shared by γ-1 and γ-Lau
Hypothetical alternative hydroxymethylpyrimidine phosphate kinase ThiD (EC 2.7.4.7)	#N/A	#N/A	#N/A	0	1	0	0	Unique to ε
Hypothetical metal-binding enzyme, YcbL homolog	#N/A	#N/A	#N/A	0	0	1	0	Unique to γ-1
hypothetical protein	#N/A	#N/A	#N/A	1619	815	2276	886	Core
hypothetical protein formerly called flagellar hook-length control protein FliK	#N/A	#N/A	#N/A	0	7	0	0	Unique to ε
Hypothetical protein i Rubrerythrin cluster	#N/A	#N/A	#N/A	1	0	0	1	Shared by Ifr1 and γ-Lau
hypothetical protein PA3071	#N/A	#N/A	#N/A	2	1	1	0	Missing from γ-Lau
Hypothetical protein probably associated with Carbamoyl-phosphate synthase	#N/A	#N/A	#N/A	0	1	0	0	Unique to ε
hypothetical secreted protein	#N/A	#N/A	#N/A	0	0	0	1	Unique to γ-Lau
Hypothetical YciO protein, TsaC/YrdC paralog	#N/A	#N/A	#N/A	1	0	1	1	Missing from ε
Imidazole glycerol phosphate synthase cyclase subunit HisF	#N/A	#N/A	#N/A	1	1	1	1	Core
IMP cyclohydrolase (EC 3.5.4.10) / Phosphoribosylaminoimidazolecarboxamide formyltransferase (EC 2.1.2.3)	#N/A	#N/A	#N/A	1	1	1	1	Core
InaA protein	#N/A	#N/A	#N/A	0	0	1	0	Unique to γ-1
Inactive (p)ppGpp 3'-pyrophosphohydrolase domain / GTP pyrophosphokinase (EC 2.7.6.5), (p)ppGpp synthetase I	#N/A	#N/A	#N/A	1	0	0	0	Unique to Ifr1
IncP-type DNA relaxase TraI	#N/A	#N/A	#N/A	2	0	0	0	Unique to Ifr1
IncP-type DNA transfer primase TraC	#N/A	#N/A	#N/A	2	0	0	0	Unique to Ifr1
IncP-type DNA transfer protein TraD	#N/A	#N/A	#N/A	1	0	0	0	Unique to Ifr1
IncP-type DNA transfer protein TraL	#N/A	#N/A	#N/A	2	0	0	0	Unique to Ifr1
IncP-type DNA transfer protein TraM	#N/A	#N/A	#N/A	2	0	0	0	Unique to Ifr1
IncP-type DNA transfer protein TraO	#N/A	#N/A	#N/A	2	0	0	0	Unique to Ifr1
IncP-type oriT binding protein TraJ	#N/A	#N/A	#N/A	1	0	0	0	Unique to Ifr1
Inner membrane protein	#N/A	#N/A	#N/A	1	0	0	0	Unique to Ifr1
Inner membrane protein of type IV secretion of T-DNA complex, TonB-like, VirB10	#N/A	#N/A	#N/A	1	0	0	0	Unique to Ifr1
Inner membrane protein translocase and chaperone YidC, long form	#N/A	#N/A	#N/A	1	1	1	1	Core
Inner membrane protein YedI	#N/A	#N/A	#N/A	0	0	1	0	Unique to γ-1
Inner membrane protein YihY, formerly thought to be RNase BN	#N/A	#N/A	#N/A	0	0	1	0	Unique to γ-1
Inner membrane protein YjdF	#N/A	#N/A	#N/A	1	0	0	0	Unique to Ifr1
Inner membrane protein YpjD	#N/A	#N/A	#N/A	0	0	1	1	Shared by γ-1 and γ-Lau
Inner membrane protein YrbG, predicted calcium/sodium:proton antiporter	#N/A	#N/A	#N/A	1	0	1	1	Missing from ε
Inner membrane protein, KefB/KefC family	#N/A	#N/A	#N/A	0	1	1	1	Missing from Ifr1
Inner membrane transport protein YajR	#N/A	#N/A	#N/A	2	0	1	1	Missing from ε
Inosine-5'-monophosphate dehydrogenase (EC 1.1.1.205) / CBS domain	#N/A	#N/A	#N/A	1	1	1	1	Core
Inositol-1-monophosphatase (EC 3.1.3.25)	#N/A	#N/A	#N/A	1	0	2	1	Missing from ε
INTEGRAL MEMBRANE PROTEIN (Rhomboid family)	#N/A	#N/A	#N/A	0	0	1	0	Unique to γ-1
Integral membrane protein CcmA involved in cell shape determination	#N/A	#N/A	#N/A	0	0	0	1	Unique to γ-Lau
Integral membrane protein TerC	#N/A	#N/A	#N/A	1	0	0	0	Unique to Ifr1
integral membrane protein-like protein	#N/A	#N/A	#N/A	0	0	0	1	Unique to γ-Lau
Integral membrane zinc-metalloprotease HP0382, M48 family	#N/A	#N/A	#N/A	0	1	0	0	Unique to ε
Integrase	#N/A	#N/A	#N/A	1	0	0	0	Unique to Ifr1
Integrase, catalytic region	#N/A	#N/A	#N/A	0	2	0	0	Unique to ε
Intracellular septation protein IspA	#N/A	#N/A	#N/A	1	0	1	1	Missing from ε
Iron-sulfur cluster assembly ATPase protein SufC	#N/A	#N/A	#N/A	1	0	0	0	Unique to Ifr1
Iron-sulfur cluster assembly iron binding protein IscA	#N/A	#N/A	#N/A	2	0	1	1	Missing from ε
Iron-sulfur cluster assembly protein SufB	#N/A	#N/A	#N/A	1	0	0	0	Unique to Ifr1
Iron-sulfur cluster assembly protein SufD	#N/A	#N/A	#N/A	1	0	0	0	Unique to Ifr1
Iron-sulfur cluster assembly scaffold protein IscU/NifU-like	#N/A	#N/A	#N/A	0	1	0	0	Unique to ε
Iron-sulfur cluster assembly scaffold protein NifU	#N/A	#N/A	#N/A	0	1	0	0	Unique to ε
Iron-sulfur cluster insertion protein ErpA	#N/A	#N/A	#N/A	1	0	1	1	Missing from ε
Iron-uptake factor PiuC	#N/A	#N/A	#N/A	0	0	1	1	Shared by γ-1 and γ-Lau
Iron(III) dicitrate transport system permease protein FecD (TC 3.A.1.14.1)	#N/A	#N/A	#N/A	1	0	0	0	Unique to Ifr1
IS, phage, Tn; Transposon-related functions	#N/A	#N/A	#N/A	1	0	0	0	Unique to Ifr1
IS1380-Spn1, transposase	#N/A	#N/A	#N/A	0	0	1	0	Unique to γ-1
Isocitrate dehydrogenase [NADP] (EC 1.1.1.42); Monomeric isocitrate dehydrogenase [NADP] (EC 1.1.1.42)	#N/A	#N/A	#N/A	0	1	1	0	Shared by ε and γ-1
ISPpu14, transposase Orf3	#N/A	#N/A	#N/A	1	0	0	0	Unique to Ifr1
ISSod13, transposase	#N/A	#N/A	#N/A	1	0	1	0	Shared by Ifr1 and γ-1
JHP0747 family	#N/A	#N/A	#N/A	0	1	0	0	Unique to ε
K+-dependent Na+/Ca+ exchanger related-protein	#N/A	#N/A	#N/A	0	1	0	0	Unique to ε
Ketoglutarate semialdehyde dehydrogenase (EC 1.2.1.26)	#N/A	#N/A	#N/A	1	0	0	0	Unique to Ifr1
Ketohexokinase (EC 2.7.1.3)	#N/A	#N/A	#N/A	0	0	1	0	Unique to γ-1
Ketol-acid reductoisomerase (NADP(+)) (EC 1.1.1.86)	#N/A	#N/A	#N/A	1	1	1	1	Core
KfrA protein	#N/A	#N/A	#N/A	1	0	0	0	Unique to Ifr1
KH domain RNA binding protein YlqC	#N/A	#N/A	#N/A	0	1	0	0	Unique to ε
L-amino acid ABC transporter (Glu/Asp/His/...), permease protein 1 AapQ	#N/A	#N/A	#N/A	0	0	0	1	Unique to γ-Lau
L-amino acid ABC transporter (Glu/Asp/His/...), permease protein 2 AapM	#N/A	#N/A	#N/A	0	0	0	1	Unique to γ-Lau
L-amino acid ABC transporter (Glu/Asp/His/...), substrate-binding protein AapJ	#N/A	#N/A	#N/A	1	0	0	1	Shared by Ifr1 and γ-Lau
L. lactis predicted coding region ORF00041	#N/A	#N/A	#N/A	0	0	2	0	Unique to γ-1
Lead, cadmium, zinc and mercury transporting ATPase (EC 3.6.3.3) (EC 3.6.3.5); Copper-translocating P-type ATPase (EC 3.6.3.4)	#N/A	#N/A	#N/A	6	1	1	1	Core
Leader peptidase (Prepilin peptidase) (EC 3.4.23.43) / N-methyltransferase (EC 2.1.1.-)	#N/A	#N/A	#N/A	1	1	0	1	Missing from γ-1
LemA family protein	#N/A	#N/A	#N/A	0	0	0	1	Unique to γ-Lau
LemA protein	#N/A	#N/A	#N/A	1	0	1	0	Shared by Ifr1 and γ-1
Linoleoyl-CoA desaturase (EC 1.14.19.3)	#N/A	#N/A	#N/A	0	1	0	0	Unique to ε
Lipid A biosynthesis lauroyl acyltransferase (EC 2.3.1.-)	#N/A	#N/A	#N/A	1	1	0	0	Shared by Ifr1 and ε
Lipid A biosynthesis lauroyl acyltransferase (EC 2.3.1.241)	#N/A	#N/A	#N/A	1	0	2	0	Shared by Ifr1 and γ-1
Lipid A export permease/ATP-binding protein MsbA	#N/A	#N/A	#N/A	0	0	1	1	Shared by γ-1 and γ-Lau
Lipid-A-disaccharide synthase (EC 2.4.1.182)	#N/A	#N/A	#N/A	1	1	1	1	Core
Lipopolysaccharide ABC transporter, ATP-binding protein LptB	#N/A	#N/A	#N/A	1	1	1	1	Core
Lipopolysaccharide assembly protein LapB	#N/A	#N/A	#N/A	1	0	1	1	Missing from ε
Lipopolysaccharide core heptose(I) kinase RfaP	#N/A	#N/A	#N/A	1	0	1	0	Shared by Ifr1 and γ-1
Lipopolysaccharide core heptosyltransferase I	#N/A	#N/A	#N/A	1	1	1	0	Missing from γ-Lau
Lipopolysaccharide export system permease protein LptG	#N/A	#N/A	#N/A	0	1	0	0	Unique to ε
Lipopolysaccharide export system protein LptA	#N/A	#N/A	#N/A	0	1	0	0	Unique to ε
Lipoprotein releasing system transmembrane protein LolC/LolE	#N/A	#N/A	#N/A	2	1	1	1	Core
Lipoprotein-releasing system ATP-binding protein LolD	#N/A	#N/A	#N/A	1	0	1	1	Missing from ε
Lipoyl synthase (EC 2.8.1.8)	#N/A	#N/A	#N/A	1	0	1	1	Missing from ε
LOG family protein YgdH	#N/A	#N/A	#N/A	0	0	3	0	Unique to γ-1
long-chain acyl-CoA synthetase	#N/A	#N/A	#N/A	1	0	1	0	Shared by Ifr1 and γ-1
Long-chain fatty acid transport protein	#N/A	#N/A	#N/A	2	0	1	0	Shared by Ifr1 and γ-1
LppC putative lipoprotein	#N/A	#N/A	#N/A	0	0	1	0	Unique to γ-1
LPS-assembly protein LptD @ Organic solvent tolerance protein precursor	#N/A	#N/A	#N/A	1	1	1	1	Core
LpsA protein	#N/A	#N/A	#N/A	0	1	0	0	Unique to ε
LSU ribosomal maturation GTPase RbgA (B. subtilis YlqF)	#N/A	#N/A	#N/A	0	0	1	0	Unique to γ-1
LSU ribosomal protein L28p @ LSU ribosomal protein L28p, zinc-independent	#N/A	#N/A	#N/A	1	1	1	1	Core
LSU ribosomal protein L31p @ LSU ribosomal protein L31p, zinc-dependent	#N/A	#N/A	#N/A	1	1	1	1	Core
LSU ribosomal protein L32p @ LSU ribosomal protein L32p, zinc-independent	#N/A	#N/A	#N/A	1	1	1	1	Core
LSU ribosomal protein L33p @ LSU ribosomal protein L33p, zinc-dependent	#N/A	#N/A	#N/A	0	1	0	0	Unique to ε
LSU ribosomal protein L33p @ LSU ribosomal protein L33p, zinc-independent	#N/A	#N/A	#N/A	1	0	1	1	Missing from ε
LSU ribosomal protein L36p @ LSU ribosomal protein L36p, zinc-dependent	#N/A	#N/A	#N/A	1	1	1	1	Core
LSU ribosomal protein L7p/L12p (P1/P2)	#N/A	#N/A	#N/A	1	1	1	1	Core
LSU rRNA # 23S rRNA, large subunit ribosomal RNA - 5 prime missing fragment - 3 prime missing fragment	#N/A	#N/A	#N/A	0	1	0	0	Unique to ε
LSU rRNA ## 23S rRNA, large subunit ribosomal RNA	#N/A	#N/A	#N/A	1	1	1	1	Core
Lysine 2,3-aminomutase (EC 5.4.3.2)	#N/A	#N/A	#N/A	1	0	1	1	Missing from ε
Lysine 2,3-aminomutase related protein	#N/A	#N/A	#N/A	0	0	0	1	Unique to γ-Lau
Lysophospholipid transporter LplT / 2-acylglycerophosphoethanolamine acyltransferase (EC 2.3.1.40)	#N/A	#N/A	#N/A	0	1	1	0	Shared by ε and γ-1
Lysophospholipid transporter LplT / 2-acylglycerophosphoethanolamine acyltransferase (EC 2.3.1.40) / Acyl-[acyl-carrier-protein] synthetase (EC 6.2.1.20)	#N/A	#N/A	#N/A	3	0	0	0	Unique to Ifr1
Macrolide-specific efflux protein MacA	#N/A	#N/A	#N/A	0	0	1	0	Unique to γ-1
Maf-like protein YceF	#N/A	#N/A	#N/A	1	0	0	1	Shared by Ifr1 and γ-Lau
Malonyl-[acyl-carrier protein] O-methyltransferase (EC 2.1.1.197)	#N/A	#N/A	#N/A	1	0	1	1	Missing from ε
Mannose-1-phosphate guanylyltransferase (EC 2.7.7.13) / Mannose-6-phosphate isomerase (EC 5.3.1.8)	#N/A	#N/A	#N/A	2	1	1	1	Core
Mannosyltransferase	#N/A	#N/A	#N/A	2	0	1	0	Shared by Ifr1 and γ-1
MBL-fold metallo-hydrolase superfamily	#N/A	#N/A	#N/A	2	1	3	1	Core
McrBC restriction endonuclease system, McrB subunit, putative	#N/A	#N/A	#N/A	0	1	0	0	Unique to ε
Mechanosensitive channel MscK	#N/A	#N/A	#N/A	1	0	0	0	Unique to Ifr1
Membrane protease family protein HP0248	#N/A	#N/A	#N/A	0	1	0	0	Unique to ε
Membrane protein	#N/A	#N/A	#N/A	1	2	1	3	Core
Membrane protein insertion efficiency factor YidD	#N/A	#N/A	#N/A	1	1	1	1	Core
Membrane proteins related to metalloendopeptidases	#N/A	#N/A	#N/A	0	1	0	0	Unique to ε
Membrane-bound lytic murein transglycosylase A	#N/A	#N/A	#N/A	0	1	0	0	Unique to ε
Membrane-bound lytic murein transglycosylase B	#N/A	#N/A	#N/A	1	1	1	1	Core
Membrane-bound lytic murein transglycosylase D	#N/A	#N/A	#N/A	1	1	1	1	Core
Membrane-bound lytic murein transglycosylase F (EC 4.2.2.n1)	#N/A	#N/A	#N/A	1	1	1	0	Missing from γ-Lau
membrane-bound metal-dependent hydrolase	#N/A	#N/A	#N/A	0	0	1	0	Unique to γ-1
Membrane-fusion protein	#N/A	#N/A	#N/A	1	0	0	0	Unique to Ifr1
Menaquinone via futalosine polyprenyltransferase (MenA homolog)	#N/A	#N/A	#N/A	0	1	0	0	Unique to ε
Metal chaperone, involved in Zn homeostasis	#N/A	#N/A	#N/A	0	0	1	0	Unique to γ-1
Metal-dependent hydrolase YbeY, involved in rRNA and/or ribosome maturation and assembly	#N/A	#N/A	#N/A	1	1	1	1	Core
Metal-dependent phosphohydrolase	#N/A	#N/A	#N/A	1	0	0	0	Unique to Ifr1
Metal-dependent phosphohydrolase, HD subdomain	#N/A	#N/A	#N/A	0	0	1	0	Unique to γ-1
Metallopeptidase	#N/A	#N/A	#N/A	0	1	0	0	Unique to ε
Methenyltetrahydrofolate cyclohydrolase (EC 3.5.4.9) / Methylenetetrahydrofolate dehydrogenase (NADP+) (EC 1.5.1.5)	#N/A	#N/A	#N/A	1	1	1	1	Core
Methyl-accepting chemotaxis protein	#N/A	#N/A	#N/A	0	0	2	0	Unique to γ-1
Methyl-accepting chemotaxis protein I (serine chemoreceptor protein)	#N/A	#N/A	#N/A	1	0	0	0	Unique to Ifr1
Methyl-accepting chemotaxis sensor/transducer protein	#N/A	#N/A	#N/A	0	0	1	0	Unique to γ-1
Methylthioadenosine deaminase	#N/A	#N/A	#N/A	0	0	1	0	Unique to γ-1
Methylthioribose-1-phosphate isomerase (EC 5.3.1.23)	#N/A	#N/A	#N/A	1	0	1	0	Shared by Ifr1 and γ-1
Methyltransferase FkbM	#N/A	#N/A	#N/A	0	1	0	0	Unique to ε
methyltransferase small	#N/A	#N/A	#N/A	1	0	0	0	Unique to Ifr1
Methyltransferase type 12	#N/A	#N/A	#N/A	0	0	0	1	Unique to γ-Lau
MFS-type efflux pump ArsJ specific for 1-arseno-3-phosphoglycerate	#N/A	#N/A	#N/A	1	0	1	2	Missing from ε
MG(2+) CHELATASE FAMILY PROTEIN / ComM-related protein	#N/A	#N/A	#N/A	0	1	0	0	Unique to ε
Mg/Co/Ni transporter MgtE, CBS domain-containing	#N/A	#N/A	#N/A	2	1	1	1	Core
Mitomycin resistance protein	#N/A	#N/A	#N/A	1	0	0	0	Unique to Ifr1
Mlr2577 protein	#N/A	#N/A	#N/A	1	0	0	0	Unique to Ifr1
Mobile element protein	#N/A	#N/A	#N/A	39	3	22	13	Core
modification methylase	#N/A	#N/A	#N/A	0	0	1	0	Unique to γ-1
Modification methylase AccI (EC 2.1.1.72) (Adenine-specific methyltransferase AccI) (M.AccI)	#N/A	#N/A	#N/A	0	2	0	0	Unique to ε
Modification methylase EcoRI (EC 2.1.1.72)	#N/A	#N/A	#N/A	0	1	0	0	Unique to ε
Modification methylase NlaIII (EC 2.1.1.72)	#N/A	#N/A	#N/A	0	1	0	0	Unique to ε
Modification methylase PaeR7I (EC 2.1.1.72)	#N/A	#N/A	#N/A	1	0	0	0	Unique to Ifr1
Modification methylase PstI (EC 2.1.1.72)	#N/A	#N/A	#N/A	1	0	0	0	Unique to Ifr1
MoeB/thiF family protein	#N/A	#N/A	#N/A	0	1	0	0	Unique to ε
Molybdenum ABC transporter ATP-binding protein ModC	#N/A	#N/A	#N/A	2	1	0	0	Shared by Ifr1 and ε
Molybdenum ABC transporter permease protein ModB	#N/A	#N/A	#N/A	1	1	0	0	Shared by Ifr1 and ε
Molybdenum ABC transporter, substrate-binding protein ModA	#N/A	#N/A	#N/A	1	1	0	0	Shared by Ifr1 and ε
Molybdenum cofactor biosynthesis protein MoaB	#N/A	#N/A	#N/A	1	0	0	1	Shared by Ifr1 and γ-Lau
Molybdenum cofactor guanylyltransferase (EC 2.7.7.77)	#N/A	#N/A	#N/A	1	1	1	1	Core
Molybdopterin adenylyltransferase (EC 2.7.7.75)	#N/A	#N/A	#N/A	0	1	1	0	Shared by ε and γ-1
Molybdopterin biosynthesis protein MoeB	#N/A	#N/A	#N/A	0	0	0	1	Unique to γ-Lau
Molybdopterin molybdenumtransferase (EC 2.10.1.1)	#N/A	#N/A	#N/A	1	2	2	2	Core
molybdopterin oxidoreductase, iron sulfur subunit	#N/A	#N/A	#N/A	0	1	0	0	Unique to ε
Molybdopterin oxidoreductase:Molydopterin dinucleotide-binding region	#N/A	#N/A	#N/A	1	0	0	0	Unique to Ifr1
Molybdopterin synthase catalytic subunit MoaE (EC 2.8.1.12)	#N/A	#N/A	#N/A	0	1	1	1	Missing from Ifr1
Molybdopterin synthase sulfur carrier subunit	#N/A	#N/A	#N/A	1	1	1	1	Core
Molybdopterin-guanine dinucleotide biosynthesis protein MobB	#N/A	#N/A	#N/A	1	1	1	1	Core
Molybdopterin-synthase adenylyltransferase (EC 2.7.7.80)	#N/A	#N/A	#N/A	1	1	2	1	Core
Monofunctional biosynthetic peptidoglycan transglycosylase	#N/A	#N/A	#N/A	0	0	1	0	Unique to γ-1
MOSC domain protein	#N/A	#N/A	#N/A	0	1	0	0	Unique to ε
MoxR-like ATPase in aerotolerance operon	#N/A	#N/A	#N/A	2	1	3	0	Missing from γ-Lau
Mrr restriction system protein	#N/A	#N/A	#N/A	1	0	2	0	Shared by Ifr1 and γ-1
MscS family mechanosensitive ion channel	#N/A	#N/A	#N/A	0	1	0	0	Unique to ε
MSHA biogenesis protein MshM	#N/A	#N/A	#N/A	0	1	0	0	Unique to ε
Multi-sensor signal transduction histidine kinase	#N/A	#N/A	#N/A	1	0	0	0	Unique to Ifr1
Multidrug-efflux transporter	#N/A	#N/A	#N/A	0	1	0	0	Unique to ε
Murein hydrolase activator EnvC	#N/A	#N/A	#N/A	1	1	1	1	Core
Murein hydrolase activator NlpD	#N/A	#N/A	#N/A	1	0	1	1	Missing from ε
Murein-DD-endopeptidase (EC 3.4.99.-)	#N/A	#N/A	#N/A	0	0	2	0	Unique to γ-1
Mutator mutT protein (7,8-dihydro-8-oxoguanine-triphosphatase) (EC 3.6.1.-) / Thiamin-phosphate pyrophosphorylase-like protein	#N/A	#N/A	#N/A	0	0	1	0	Unique to γ-1
Mutator MutT protein (7,8-dihydro-8-oxoguanine-triphosphatase) (EC 3.6.1.-) / Thiazole tautomerase TenI-like domain	#N/A	#N/A	#N/A	1	0	0	1	Shared by Ifr1 and γ-Lau
MutS-related protein, family 9	#N/A	#N/A	#N/A	0	1	0	0	Unique to ε
MutT/Nudix family protein	#N/A	#N/A	#N/A	1	0	0	0	Unique to Ifr1
N-acetylglucosamine-1-phosphate uridyltransferase (EC 2.7.7.23) / Glucosamine-1-phosphate N-acetyltransferase (EC 2.3.1.157)	#N/A	#N/A	#N/A	1	1	1	1	Core
N-acetylmannosaminyltransferase (EC 2.4.1.187)	#N/A	#N/A	#N/A	0	1	0	0	Unique to ε
N-acetylneuraminate synthase (EC 2.5.1.56)	#N/A	#N/A	#N/A	0	1	0	0	Unique to ε
N-acylneuraminate cytidylyltransferase (EC 2.7.7.43)	#N/A	#N/A	#N/A	0	2	0	0	Unique to ε
N-carbamoylputrescine amidase (EC 3.5.1.53)	#N/A	#N/A	#N/A	0	0	0	1	Unique to γ-Lau
N-linked glycosylation glycosyltransferase PglG	#N/A	#N/A	#N/A	0	1	0	0	Unique to ε
N-succinyl-L,L-diaminopimelate aminotransferase (EC 2.6.1.17), type 2	#N/A	#N/A	#N/A	1	1	1	1	Core
N(6)-L-threonylcarbamoyladenine synthase (EC 2.3.1.234)	#N/A	#N/A	#N/A	1	1	1	1	Core
N5-carboxyaminoimidazole ribonucleotide mutase (EC 5.4.99.18)	#N/A	#N/A	#N/A	1	1	1	1	Core
N5-carboxyaminoimidazole ribonucleotide synthase (EC 6.3.4.18)	#N/A	#N/A	#N/A	1	0	1	1	Missing from ε
Na(+) H(+) antiporter subunit C	#N/A	#N/A	#N/A	1	0	0	0	Unique to Ifr1
Na(+) H(+) antiporter subunit D	#N/A	#N/A	#N/A	1	0	0	0	Unique to Ifr1
Na(+) H(+) antiporter subunit E	#N/A	#N/A	#N/A	1	0	0	0	Unique to Ifr1
Na(+) H(+) antiporter subunit G	#N/A	#N/A	#N/A	1	0	0	0	Unique to Ifr1
Na(+)-linked D-alanine glycine permease	#N/A	#N/A	#N/A	1	0	0	0	Unique to Ifr1
Na+/H+ antiporter	#N/A	#N/A	#N/A	1	1	0	0	Shared by Ifr1 and ε
Na+/H+ antiporter NhaD and related arsenite permeases	#N/A	#N/A	#N/A	1	0	0	0	Unique to Ifr1
Na+/H+-dicarboxylate symporter	#N/A	#N/A	#N/A	1	1	0	0	Shared by Ifr1 and ε
NAD synthetase (EC 6.3.1.5) / Glutamine amidotransferase chain of NAD synthetase	#N/A	#N/A	#N/A	1	0	0	1	Shared by Ifr1 and γ-Lau
NAD-dependent formate dehydrogenase alpha subunit	#N/A	#N/A	#N/A	0	1	0	0	Unique to ε
NAD-dependent glyceraldehyde-3-phosphate dehydrogenase (EC 1.2.1.12) for arsenate detoxification	#N/A	#N/A	#N/A	2	0	1	3	Missing from ε
NAD-specific glutamate dehydrogenase (EC 1.4.1.2); NADP-specific glutamate dehydrogenase (EC 1.4.1.4)	#N/A	#N/A	#N/A	0	0	3	0	Unique to γ-1
NAD(FAD)-utilizing dehydrogenases	#N/A	#N/A	#N/A	0	3	0	0	Unique to ε
NAD(P)H-hydrate epimerase (EC 5.1.99.6) / ADP-dependent (S)-NAD(P)H-hydrate dehydratase (EC 4.2.1.136)	#N/A	#N/A	#N/A	1	0	2	1	Missing from ε
NADH dehydrogenase-like protein / Selenide,water dikinase (EC 2.7.9.3)	#N/A	#N/A	#N/A	0	0	1	0	Unique to γ-1
NADH-ubiquinone oxidoreductase chain L-like protein, cluster 1	#N/A	#N/A	#N/A	1	0	0	0	Unique to Ifr1
NADH-ubiquinone oxidoreductase chain M-like protein	#N/A	#N/A	#N/A	1	0	0	0	Unique to Ifr1
NADPH-dependent 7-cyano-7-deazaguanine reductase (EC 1.7.1.13)	#N/A	#N/A	#N/A	1	1	1	1	Core
NADPH-dependent FMN reductase	#N/A	#N/A	#N/A	1	0	0	0	Unique to Ifr1
NagD, Predicted sugar phosphatases of the HAD superfamily	#N/A	#N/A	#N/A	0	1	0	0	Unique to ε
Naphthoate synthase (EC 4.1.3.36)	#N/A	#N/A	#N/A	1	0	1	1	Missing from ε
Nickel and cobalt efflux transporter rcnA	#N/A	#N/A	#N/A	0	1	0	0	Unique to ε
Nickel transporter UreH	#N/A	#N/A	#N/A	1	0	0	1	Shared by Ifr1 and γ-Lau
Nickel-binding accessory protein UreJ-HupE	#N/A	#N/A	#N/A	0	0	0	1	Unique to γ-Lau
Nicotinamide-nucleotide amidase (EC 3.5.1.42)	#N/A	#N/A	#N/A	1	0	1	1	Missing from ε
Nitrilotriacetate monooxygenase component B (EC 1.14.13.-)	#N/A	#N/A	#N/A	0	0	1	0	Unique to γ-1
Nitrite reductase (EC 1.7.2.1)	#N/A	#N/A	#N/A	1	1	1	1	Core
Nitrite reductase associated c-type cytochorome NirN	#N/A	#N/A	#N/A	1	1	1	1	Core
Nitrogen assimilation regulatory protein NtrX	#N/A	#N/A	#N/A	1	0	0	0	Unique to Ifr1
Nitrogen regulation protein NR(I), GlnG (=NtrC)	#N/A	#N/A	#N/A	1	0	1	1	Missing from ε
Nitrogen regulation protein NtrB (EC 2.7.13.3)	#N/A	#N/A	#N/A	1	0	1	1	Missing from ε
Nitrogen regulation protein NtrX	#N/A	#N/A	#N/A	0	0	1	1	Shared by γ-1 and γ-Lau
Nitrogen regulation protein NtrY	#N/A	#N/A	#N/A	0	0	0	1	Unique to γ-Lau
Nitrogen regulation protein NtrY (EC 2.7.3.-)	#N/A	#N/A	#N/A	1	0	1	0	Shared by Ifr1 and γ-1
Nitrogen regulatory protein P-II, GlnK	#N/A	#N/A	#N/A	0	0	0	1	Unique to γ-Lau
Nitroreductase	#N/A	#N/A	#N/A	1	1	0	0	Shared by Ifr1 and ε
Nucleoid-associated protein YaaK	#N/A	#N/A	#N/A	1	1	1	1	Core
Nucleoprotein/polynucleotide-associated enzyme	#N/A	#N/A	#N/A	0	0	1	0	Unique to γ-1
Nucleoside 5-triphosphatase RdgB (dHAPTP, dITP, XTP-specific) (EC 3.6.1.66)	#N/A	#N/A	#N/A	1	1	1	1	Core
Nucleoside-diphosphate-sugar epimerases	#N/A	#N/A	#N/A	1	0	1	1	Missing from ε
Nucleoside:H+ symporter:Major facilitator superfamily	#N/A	#N/A	#N/A	1	0	1	1	Missing from ε
Nucleotidyl transferase possibly involved in threonylcarbamoyladenosine formation	#N/A	#N/A	#N/A	1	0	0	0	Unique to Ifr1
Nucleotidyltransferase domain protein, BT0168 group	#N/A	#N/A	#N/A	0	1	0	0	Unique to ε
Nucleotidyltransferase domain protein, Caur_2868 group	#N/A	#N/A	#N/A	0	0	1	0	Unique to γ-1
NUDIX hydrolase, associated with Thiamin pyrophosphokinase	#N/A	#N/A	#N/A	1	0	1	1	Missing from ε
Nudix-like NDP and NTP phosphohydrolase NudJ	#N/A	#N/A	#N/A	1	0	0	1	Shared by Ifr1 and γ-Lau
O-acetylhomoserine sulfhydrylase (EC 2.5.1.49) / O-succinylhomoserine sulfhydrylase (EC 2.5.1.48)	#N/A	#N/A	#N/A	5	1	1	1	Core
O-antigen flippase Wzx	#N/A	#N/A	#N/A	0	1	0	0	Unique to ε
O-succinylbenzoic acid--CoA ligase (EC 6.2.1.26)	#N/A	#N/A	#N/A	1	0	1	1	Missing from ε
Octanoate-[acyl-carrier-protein]-protein-N-octanoyltransferase (EC 2.3.1.181)	#N/A	#N/A	#N/A	1	0	1	1	Missing from ε
Oleate hydratase (EC 4.2.1.53)	#N/A	#N/A	#N/A	1	0	0	0	Unique to Ifr1
Oligosaccharyltransferase PglB (EC 2.4.1.119)	#N/A	#N/A	#N/A	0	1	0	0	Unique to ε
Orotate phosphoribosyltransferase (EC 2.4.2.10)	#N/A	#N/A	#N/A	1	1	1	1	Core
Orotidine 5'-phosphate decarboxylase (EC 4.1.1.23)	#N/A	#N/A	#N/A	1	1	1	1	Core
Outer membrane beta-barrel assembly protein BamB	#N/A	#N/A	#N/A	1	0	1	0	Shared by Ifr1 and γ-1
Outer membrane beta-barrel assembly protein BamC	#N/A	#N/A	#N/A	0	0	0	1	Unique to γ-Lau
Outer membrane beta-barrel assembly protein BamD	#N/A	#N/A	#N/A	1	0	1	1	Missing from ε
Outer membrane beta-barrel assembly protein BamE	#N/A	#N/A	#N/A	0	0	1	1	Shared by γ-1 and γ-Lau
Outer membrane channel TolC (OpmH)	#N/A	#N/A	#N/A	0	0	1	1	Shared by γ-1 and γ-Lau
Outer membrane component of TAM transport system	#N/A	#N/A	#N/A	1	0	0	0	Unique to Ifr1
Outer membrane lipoprotein-sorting protein	#N/A	#N/A	#N/A	1	1	0	0	Shared by Ifr1 and ε
Outer membrane porin protein 32 precursor	#N/A	#N/A	#N/A	0	0	0	1	Unique to γ-Lau
Outer membrane porin, OmpA family	#N/A	#N/A	#N/A	0	0	1	0	Unique to γ-1
Outer membrane protein assembly factor YaeT	#N/A	#N/A	#N/A	1	1	1	1	Core
Outer membrane protein YfgL, lipoprotein component of the protein assembly complex (forms a complex with YaeT, YfiO, and NlpB)	#N/A	#N/A	#N/A	0	0	0	1	Unique to γ-Lau
Outer membrane receptor proteins, mostly Fe transport	#N/A	#N/A	#N/A	1	0	0	0	Unique to Ifr1
Outer-membrane-phospholipid-binding lipoprotein MlaA	#N/A	#N/A	#N/A	1	0	1	1	Missing from ε
Oxidoreductase	#N/A	#N/A	#N/A	0	0	1	0	Unique to γ-1
Oxidoreductase, aldo/keto reductase family	#N/A	#N/A	#N/A	1	0	1	0	Shared by Ifr1 and γ-1
Oxidoreductase, anchor subunit	#N/A	#N/A	#N/A	0	1	0	0	Unique to ε
Oxidoreductase, FAD-binding	#N/A	#N/A	#N/A	2	0	1	0	Shared by Ifr1 and γ-1
Oxidoreductase, Gfo/Idh/MocA family	#N/A	#N/A	#N/A	0	0	0	1	Unique to γ-Lau
Oxidoreductase, short-chain dehydrogenase/reductase family	#N/A	#N/A	#N/A	1	0	1	0	Shared by Ifr1 and γ-1
Oxygen-insensitive NAD(P)H nitroreductase (EC 1.-.-.-) / Dihydropteridine reductase (EC 1.5.1.34)	#N/A	#N/A	#N/A	1	1	1	0	Missing from γ-Lau
PaaD-like protein (DUF59) involved in Fe-S cluster assembly	#N/A	#N/A	#N/A	1	1	0	0	Shared by Ifr1 and ε
ParA-like protein	#N/A	#N/A	#N/A	3	0	2	1	Missing from ε
Paralog of flagellar hook protein FlgE	#N/A	#N/A	#N/A	0	1	0	0	Unique to ε
Paralysed flagella protein PflA	#N/A	#N/A	#N/A	0	1	0	0	Unique to ε
Patatin	#N/A	#N/A	#N/A	0	0	1	0	Unique to γ-1
PDZ domain	#N/A	#N/A	#N/A	0	0	0	1	Unique to γ-Lau
Peptidase M50	#N/A	#N/A	#N/A	0	1	0	0	Unique to ε
Peptidase, M23/M37 family	#N/A	#N/A	#N/A	3	0	5	3	Missing from ε
Peptide chain release factor 2 @ programmed frameshift-containing	#N/A	#N/A	#N/A	1	0	1	1	Missing from ε
Peptide chain release factor N(5)-glutamine methyltransferase (EC 2.1.1.297)	#N/A	#N/A	#N/A	0	1	1	1	Missing from Ifr1
Peptide deformylase related protein SUN_0190	#N/A	#N/A	#N/A	0	1	0	0	Unique to ε
Peptide-methionine (R)-S-oxide reductase MsrB (EC 1.8.4.12)	#N/A	#N/A	#N/A	1	0	1	1	Missing from ε
Peptide-methionine (S)-S-oxide reductase MsrA (EC 1.8.4.11)	#N/A	#N/A	#N/A	0	0	1	1	Shared by γ-1 and γ-Lau
Peptide-methionine (S)-S-oxide reductase MsrA (EC 1.8.4.11) / Peptide-methionine (R)-S-oxide reductase MsrB (EC 1.8.4.12)	#N/A	#N/A	#N/A	0	0	1	0	Unique to γ-1
Peptidoglycan D,D-transpeptidase MrdA (EC 3.4.16.4)	#N/A	#N/A	#N/A	1	1	1	1	Core
Peptidyl-prolyl cis-trans isomerase (EC 5.2.1.8)	#N/A	#N/A	#N/A	0	2	0	0	Unique to ε
Peptidylprolyl isomerase, FKBP-type (EC 5.2.1.8)	#N/A	#N/A	#N/A	1	0	0	1	Shared by Ifr1 and γ-Lau
Periplasmic chaperone and peptidyl-prolyl cis-trans isomerase of outer membrane proteins SurA (EC 5.2.1.8)	#N/A	#N/A	#N/A	1	0	1	1	Missing from ε
Periplasmic nitrate reductase (EC 1.7.99.4)	#N/A	#N/A	#N/A	1	1	1	1	Core
Periplasmic nitrate reductase component NapD	#N/A	#N/A	#N/A	0	1	0	0	Unique to ε
Periplasmic protein p19 involved in high-affinity Fe2+ transport	#N/A	#N/A	#N/A	0	0	1	0	Unique to γ-1
periplasmic sensor hybrid histidine kinase	#N/A	#N/A	#N/A	0	1	0	0	Unique to ε
Periplasmic serine proteases (ClpP class)	#N/A	#N/A	#N/A	0	0	1	1	Shared by γ-1 and γ-Lau
Permease of the drug/metabolite transporter (DMT) superfamily	#N/A	#N/A	#N/A	1	1	1	0	Missing from γ-Lau
Permeases of the major facilitator superfamily	#N/A	#N/A	#N/A	1	0	0	0	Unique to Ifr1
Peroxide stress regulator; Ferric uptake regulation protein; Fe2+/Zn2+ uptake regulation proteins	#N/A	#N/A	#N/A	1	0	0	0	Unique to Ifr1
Peroxiredoxin family protein	#N/A	#N/A	#N/A	0	0	1	0	Unique to γ-1
Peroxiredoxin family protein/glutaredoxin	#N/A	#N/A	#N/A	1	0	2	0	Shared by Ifr1 and γ-1
PfkB	#N/A	#N/A	#N/A	1	0	0	0	Unique to Ifr1
Phage DNA methyltransferase (ACLAME 310)	#N/A	#N/A	#N/A	1	0	0	0	Unique to Ifr1
Phage integrase	#N/A	#N/A	#N/A	0	0	1	0	Unique to γ-1
Phage integrase family protein	#N/A	#N/A	#N/A	0	0	2	0	Unique to γ-1
Phage protein	#N/A	#N/A	#N/A	0	0	4	2	Shared by γ-1 and γ-Lau
Phage protein D	#N/A	#N/A	#N/A	0	0	1	0	Unique to γ-1
Phage shock protein A @ Suppressor of sigma54-dependent transcription, PspA-like	#N/A	#N/A	#N/A	1	0	0	0	Unique to Ifr1
phage tail protein	#N/A	#N/A	#N/A	0	0	1	0	Unique to γ-1
phage tail tape measure protein, TP901 family	#N/A	#N/A	#N/A	0	0	1	0	Unique to γ-1
Phage tail tube protein	#N/A	#N/A	#N/A	0	0	1	0	Unique to γ-1
Phage-related protein	#N/A	#N/A	#N/A	0	0	1	0	Unique to γ-1
Pheromone shutdown protein	#N/A	#N/A	#N/A	1	0	1	1	Missing from ε
Phosphate:acyl-ACP acyltransferase PlsX (EC 2.3.1.n2)	#N/A	#N/A	#N/A	1	1	1	1	Core
Phosphatidylglycerol--membrane-oligosaccharide glycerophosphotransferase (EC 2.7.8.20)	#N/A	#N/A	#N/A	0	0	1	0	Unique to γ-1
Phosphatidylglycerophosphatase A (EC 3.1.3.27)	#N/A	#N/A	#N/A	0	1	1	1	Missing from Ifr1
Phospho-N-acetylmuramoyl-pentapeptide-transferase (EC 2.7.8.13)	#N/A	#N/A	#N/A	1	1	1	1	Core
Phosphoenolpyruvate synthase regulatory protein	#N/A	#N/A	#N/A	0	0	0	1	Unique to γ-Lau
[truncated: 612 more rows]
